# Supplementary material for: Phenotypic characterization of drought responses in red clover (Trifolium pratense L.)
Source: Front Plant Sci. 2024 Jan 12;14:1304411. doi: 10.3389/fpls.2023.1304411 (PMC10811260; doi:10.3389/fpls.2023.1304411)
Supplement: Supplementary file 6 [file DataSheet_1.xlsx]

## Sheet: Accessions
Number	Accession code	Name of accession
1	EUC_TP_001	Dimanche
2	EUC_TP_002	Discovery
3	EUC_TP_003	Formica
4	EUC_TP_004	Milvus
5	EUC_TP_005	Pavo
6	EUC_TP_006	S586 AberClaret
7	EUC_TP_007	S592 AberChianti
8	EUC_TP_008	Gandalf
9	EUC_TP_009	Lea
10	EUC_TP_010	K 17
11	EUC_TP_011	K 38
12	EUC_TP_012	SW Ares
13	EUC_TP_013	Cyllene
14	EUC_TP_014	Himalia
15	EUC_TP_015	Metis
16	EUC_TP_016	SANGRIA
17	EUC_TP_017	Saija
18	EUC_TP_018	Global
19	EUC_TP_019	Merviot
20	EUC_TP_020	Bonus
21	EUC_TP_021	NGB1132
22	EUC_TP_022	NGB1133
23	EUC_TP_023	NGB1142
24	EUC_TP_024	NGB14322
25	EUC_TP_025	NGB1730
26	EUC_TP_026	NGB2161
27	EUC_TP_027	NGB2391
28	EUC_TP_028	NGB2392
29	EUC_TP_029	NGB2458
30	EUC_TP_030	NGB2461
31	EUC_TP_031	NGB2487
32	EUC_TP_032	NGB2490
33	EUC_TP_033	NGB2492
34	EUC_TP_034	NGB4089
35	EUC_TP_035	Grasslands Colenso
36	EUC_TP_036	Sensation
37	EUC_TP_037	Affoltern i.E._328
38	EUC_TP_038	Affoltern i.E._6
39	EUC_TP_039	Belpberg_225
40	EUC_TP_040	Belpberg_226
41	EUC_TP_041	Belpberg_229
42	EUC_TP_042	Bern_78
43	EUC_TP_043	Bowil_119
44	EUC_TP_044	Bruetten_3
45	EUC_TP_045	Bubikon_8
46	EUC_TP_046	Burgistein_300
47	EUC_TP_047	Columba
48	EUC_TP_048	Corvus
49	EUC_TP_049	Dafila
50	EUC_TP_050	Frauenkappelen_86
51	EUC_TP_051	Goldbach i.E._167
52	EUC_TP_052	Huttwil_50
53	EUC_TP_053	Huttwil_60
54	EUC_TP_054	Koeniz_231
55	EUC_TP_055	Koeniz_279
56	EUC_TP_056	Krauchthal_176
57	EUC_TP_057	Lanzenhaeusern_291
58	EUC_TP_058	Lestris
59	EUC_TP_059	Merula
60	EUC_TP_060	Milonia
61	EUC_TP_061	Monaco
62	EUC_TP_062	Niederwangen_262
63	EUC_TP_063	Niederwangen_75
64	EUC_TP_064	Oberthal_121
65	EUC_TP_065	Oberuzwil_280
66	EUC_TP_066	Pastor
67	EUC_TP_067	Riedbach_88
68	EUC_TP_068	Rueegsau_160
69	EUC_TP_069	Rueti_314
70	EUC_TP_070	Schmidigen_336
71	EUC_TP_071	Semperina
72	EUC_TP_072	Signau_140
73	EUC_TP_073	Sumiswald_189
74	EUC_TP_074	Ueberstorf_294
75	EUC_TP_075	Ueberstorf_346
76	EUC_TP_076	Ufhusen_52
77	EUC_TP_077	Uttigen_2
78	EUC_TP_078	Wynigen_335
79	EUC_TP_079	Zaeziwil_125
80	EUC_TP_080	Zaeziwil_127
81	EUC_TP_081	Aa 3100
82	EUC_TP_082	Aa 3148
83	EUC_TP_083	Aa 3149
84	EUC_TP_084	AA 32
85	EUC_TP_085	Aa 3459
86	EUC_TP_086	Aa 4190
87	EUC_TP_087	Aa 4292
88	EUC_TP_088	Aa 4298
89	EUC_TP_089	Aa 4351
90	EUC_TP_090	Aa 4379 Britta
91	EUC_TP_091	Aa 4390
92	EUC_TP_092	Aa 4400
93	EUC_TP_093	Aa 4444
94	EUC_TP_094	Aa 4516
95	EUC_TP_095	Aa 4519
97	EUC_TP_097	Aa 4528
98	EUC_TP_098	Aa 4939
99	EUC_TP_099	Aa 5674
100	EUC_TP_100	Aa 5675
101	EUC_TP_101	Aa 5676
102	EUC_TP_102	Aa 5677
103	EUC_TP_103	Aa 5678
104	EUC_TP_104	Aa 5746 Harmonie
105	EUC_TP_105	Aa4380 Altaswede
106	EUC_TP_106	S543 AberRuby
107	EUC_TP_107	Aa 4940 Broadway
108	EUC_TP_108	TP9525
109	EUC_TP_109	TP9645
110	EUC_TP_110	TP9445
111	EUC_TP_111	TP9735
112	EUC_TP_112	TP9315
113	EUC_TP_113	Gumpensteiner Rotklee
114	EUC_TP_114	Cinnamon Plus
115	EUC_TP_115	DFRC11
116	EUC_TP_116	DFRC12
117	EUC_TP_117	DFRC13
118	EUC_TP_118	DFRC14
119	EUC_TP_119	DFRC15
120	EUC_TP_120	FF 9615
121	EUC_TP_121	Marathon
122	EUC_TP_122	Starfire I
123	EUC_TP_123	Starfire II
124	EUC_TP_124	GnRk0729
125	EUC_TP_125	GnRk0747
126	EUC_TP_126	KvRk0201
127	EUC_TP_127	LGRk8801
128	EUC_TP_128	LGRk9415
129	EUC_TP_129	Linus
130	EUC_TP_130	LøRk0286
131	EUC_TP_131	LøRk0287
132	EUC_TP_132	LøRk0390
133	EUC_TP_133	LøRk9206
134	EUC_TP_134	LøRk9207
135	EUC_TP_135	LøRk9625
136	EUC_TP_136	LøRk9627
137	EUC_TP_137	LøRk9628
138	EUC_TP_138	LøRk9753
139	EUC_TP_139	VåRk0401
140	EUC_TP_140	VåRk0510
141	EUC_TP_141	VåRk0512
142	EUC_TP_142	VåRk0513
143	EUC_TP_143	VåRk0624
144	EUC_TP_144	VåRk0625
145	EUC_TP_145	K 39
146	EUC_TP_146	Diplomat
147	EUC_TP_147	SW 1479004
148	EUC_TP_148	SW 1578301
149	EUC_TP_149	SW 1678001
150	EUC_TP_150	SW RK1092
151	EUC_TP_151	SW RK1117
152	EUC_TP_152	SW RK1118
153	EUC_TP_153	SW RK1119
154	EUC_TP_154	SW RK1120
155	EUC_TP_155	SW RK1121
156	EUC_TP_156	SW RK1122
157	EUC_TP_157	SW RK1123
158	EUC_TP_158	SW RK1124
159	EUC_TP_159	SW RK1125
160	EUC_TP_160	SW RK1131
161	EUC_TP_161	SW RK1132
162	EUC_TP_162	SW RK1133
163	EUC_TP_163	SW RK1134
164	EUC_TP_164	SW Yngve
165	EUC_TP_165	SWÅ RK09093
166	EUC_TP_166	0780MP2
167	EUC_TP_167	08102MP2
168	EUC_TP_168	08102MP4
169	EUC_TP_169	Callisto
170	EUC_TP_170	Elara
171	EUC_TP_171	Ganymed
172	EUC_TP_172	Hegemon
173	EUC_TP_173	Helike
174	EUC_TP_174	HŽ 2004 80 - 01
175	EUC_TP_175	JL 2n 07 80 MP 1
176	EUC_TP_176	Kalyke
177	EUC_TP_177	TPD-05-11-18002
178	EUC_TP_178	TPD-05-11-3087
179	EUC_TP_179	TPD-05-11-3088
180	EUC_TP_180	TPD-05-13-3080
181	EUC_TP_181	TPD-05-13-3085
182	EUC_TP_182	TPD-05-13-3091
183	EUC_TP_183	TPD-05-14-1011
184	EUC_TP_184	TPD-05-15-3127
185	EUC_TP_185	TPD-05-15-3128
186	EUC_TP_186	TPD-05-15-3129
187	EUC_TP_187	TPD-05-16-3076
188	EUC_TP_188	TPD-05-16-3146
189	EUC_TP_189	TPD-05-16-3177
190	EUC_TP_190	KARIM
191	EUC_TP_191	MISTRAL
192	EUC_TP_192	RAVVI
193	EUC_TP_193	TREVVIO
194	EUC_TP_194	Grasslands Hamua
195	EUC_TP_195	Grasslands Turoa
196	EUC_TP_196	Relish
197	EUC_TP_197	Ruby/Enterprise
198	EUC_TP_198	Natsuyu
199	EUC_TP_199	Ryokuyu
200	EUC_TP_200	NS-Mlava
201	EUC_TP_201	NS-Petnica
202	EUC_TP_202	NS-Sana
203	EUC_TP_203	Una(NS)
204	EUC_TP_204	Zoja (NS)
205	EUC_TP_205	Avisto
206	EUC_TP_206	Crossway
207	EUC_TP_207	Lemmon
208	EUC_TP_208	Merkemse
209	EUC_TP_209	Tp.12.12
210	EUC_TP_210	Tp.14.7
211	EUC_TP_211	Tp.17.2
212	EUC_TP_212	Agil
214	EUC_TP_214	Brisk
215	EUC_TP_215	Chlumecký
218	EUC_TP_218	Feng
219	EUC_TP_219	Garant
223	EUC_TP_223	Respect
224	EUC_TP_224	Slavín
225	EUC_TP_225	Slavoj
227	EUC_TP_227	Spurt
228	EUC_TP_228	Start
229	EUC_TP_229	Suez
231	EUC_TP_231	Trubadur
232	EUC_TP_232	Van
233	EUC_TP_233	Vendelín
234	EUC_TP_234	Vltavín
236	EUC_TP_236	Zefyr
237	EUC_TP_237	Harmonie
238	EUC_TP_238	Regent
239	EUC_TP_239	NGB1736
240	EUC_TP_240	NGB2347
241	EUC_TP_241	NGB2349
242	EUC_TP_242	NGB2395
243	EUC_TP_243	NGB2452
244	EUC_TP_244	NGB2453
245	EUC_TP_245	NGB2464
246	EUC_TP_246	NGB2465
247	EUC_TP_247	NGB2466
248	EUC_TP_248	NGB2468
249	EUC_TP_249	NGB2469
250	EUC_TP_250	NGB2471
251	EUC_TP_251	NGB2472
252	EUC_TP_252	NGB2473
253	EUC_TP_253	NGB2474
254	EUC_TP_254	NGB2475
255	EUC_TP_255	NGB2476
256	EUC_TP_256	NGB2477
257	EUC_TP_257	NGB2481
258	EUC_TP_258	NGB2482
259	EUC_TP_259	NGB2494
260	EUC_TP_260	NGB2495
261	EUC_TP_261	NGB2569
262	EUC_TP_262	NGB2598
263	EUC_TP_263	NGB2599
264	EUC_TP_264	NGB2600
265	EUC_TP_265	NGB2739
266	EUC_TP_266	NGB2740
267	EUC_TP_267	NGB2742
268	EUC_TP_268	NGB2745
269	EUC_TP_269	NGB2746
270	EUC_TP_270	NGB2747
271	EUC_TP_271	NGB2748
272	EUC_TP_272	NGB2749
273	EUC_TP_273	NGB2750
274	EUC_TP_274	NGB2751
275	EUC_TP_275	NGB4126
277	EUC_TP_277	NGB7510
278	EUC_TP_278	NGB9966
279	EUC_TP_279	Diadem
280	EUC_TP_280	Diper
281	EUC_TP_281	Diplo
282	EUC_TP_282	Kindia
283	EUC_TP_283	Affoltern i.E._325
284	EUC_TP_284	Bern_76
285	EUC_TP_285	Bigenthal_163
286	EUC_TP_286	Biglen_352
287	EUC_TP_287	Englisberg_249
288	EUC_TP_288	Grossdietwil_21
289	EUC_TP_289	Haeusernmoos_333
290	EUC_TP_290	Koeniz_239
291	EUC_TP_291	Koeniz_247
292	EUC_TP_292	Lauperswil_138
293	EUC_TP_293	MontCalme
294	EUC_TP_294	Neuenegg_340
295	EUC_TP_295	Niederscherli_273
296	EUC_TP_296	Oberbottigen_7
297	EUC_TP_297	Oberoenz_321
298	EUC_TP_298	Oeschenbach_330
299	EUC_TP_299	Renova
300	EUC_TP_300	Riggisberg_318
301	EUC_TP_301	Rueedisbach_332
302	EUC_TP_302	Rüttinova
303	EUC_TP_303	Schmitten_5
304	EUC_TP_304	Signau_154
305	EUC_TP_305	Wasen i.E._199
306	EUC_TP_306	Weier i.E._327
307	EUC_TP_307	Aa 3090
308	EUC_TP_308	Aa 3108
309	EUC_TP_309	Aa 3507
310	EUC_TP_310	Aa 4189
311	EUC_TP_311	Aa 4297
312	EUC_TP_312	Aa 4398
313	EUC_TP_313	Aa 4403
315	EUC_TP_315	Aa 4445
316	EUC_TP_316	Aa 4448
317	EUC_TP_317	Aa 4456
318	EUC_TP_318	Aa 4515
319	EUC_TP_319	Aa 4520
320	EUC_TP_320	Aa 4525
321	EUC_TP_321	Aa 4527
322	EUC_TP_322	Aa 4529
324	EUC_TP_324	Aa 4593
325	EUC_TP_325	Aa 4934
326	EUC_TP_326	Aa 4936
327	EUC_TP_327	Aa 4937
328	EUC_TP_328	Aa 5417
329	EUC_TP_329	SW 1479001
330	EUC_TP_330	SW 1479002
331	EUC_TP_331	SW 1479003
332	EUC_TP_332	SW 1678002
333	EUC_TP_333	SW 1678003
334	EUC_TP_334	SW 1678004
335	EUC_TP_335	SW 1678401
336	EUC_TP_336	SW 1678402
337	EUC_TP_337	SW 1678403
338	EUC_TP_338	SW RK1095
339	EUC_TP_339	SW RK1096
340	EUC_TP_340	SW RK1097
341	EUC_TP_341	SW RK1102
342	EUC_TP_342	SW RK1160
343	EUC_TP_343	SW RK1161
344	EUC_TP_344	SW RK1162
345	EUC_TP_345	SW RK1164
346	EUC_TP_346	SWA 1376104
347	EUC_TP_347	SWA 1376105
348	EUC_TP_348	SWA 1476014
349	EUC_TP_349	SWA 1476016
350	EUC_TP_350	SWA 1476017
351	EUC_TP_351	SWA 1476019
352	EUC_TP_352	SWA 1575301
353	EUC_TP_353	SWA 1575302
354	EUC_TP_354	SWA 1575304
355	EUC_TP_355	SWA 1575305
356	EUC_TP_356	SWA 1575306
357	EUC_TP_357	SWA 1575307
358	EUC_TP_358	SWA 1575308
359	EUC_TP_359	SWA 1575309
360	EUC_TP_360	SWA 1575312
361	EUC_TP_361	SWA 1576005
362	EUC_TP_362	SWA 1675205
363	EUC_TP_363	SWA 1675206
364	EUC_TP_364	SWA 1675207
365	EUC_TP_365	SWA 1675208
366	EUC_TP_366	SWA 1675212
367	EUC_TP_367	TPD-05-04-3000
368	EUC_TP_368	TPD-05-11-3007
369	EUC_TP_369	TPD-05-12-3018
370	EUC_TP_370	Avala (NS)
371	EUC_TP_371	BL-1-Banja Luka
372	EUC_TP_372	BL-3-Banja Luka
373	EUC_TP_373	BL-4-Banja Luka
374	EUC_TP_374	BL-5-Banja Luka
375	EUC_TP_375	D-1
376	EUC_TP_376	D-10
377	EUC_TP_377	D-2
378	EUC_TP_378	D-3
379	EUC_TP_379	D-4
380	EUC_TP_380	D-5
381	EUC_TP_381	D-6
382	EUC_TP_382	D-7
383	EUC_TP_383	D-8
384	EUC_TP_384	D-9
385	EUC_TP_385	M10-Kopaonik
386	EUC_TP_386	M11-Kopaonik
387	EUC_TP_387	M12-Kopaonik
388	EUC_TP_388	M13-Kopaonik
389	EUC_TP_389	M14-Kopaonik
390	EUC_TP_390	NS-Ravanica
391	EUC_TP_391	Broadway
392	EUC_TP_392	Kontiki
393	EUC_TP_393	Mercury
394	EUC_TP_394	Merian
395	EUC_TP_395	Oudenaerdse
396	EUC_TP_396	Primus
397	EUC_TP_397	Tp.08.4
398	EUC_TP_398	Tp.08.5
399	EUC_TP_399	Violetta
400	EUC_TP_400	Waesse
446	EUC_TP_446	Affoltern i.E._186
447	EUC_TP_447	Arni b.Biglen_351
449	EUC_TP_449	Horgen_1
454	EUC_TP_454	Lanzenhaeusern_292
456	EUC_TP_456	Riggisberg_311
660	EUC_TP_660	LøRk0498
661	EUC_TP_661	SWA 1575303
662	EUC_TP_662	SWA 1576001
MARKER	MARKER	Lemmon

## Sheet: 2019_control
Accession code	Accession name	Flowering_date	CC_120	CC_127	CC_133	CC_149	CC_165	CC_178	CC_198	CC_205	CC_218	CC_225	CC_238	CC_245	CC_256	CC_262	CC_273	CC_280	CC_288	CC_295	CC_309	CC_318	CH_120	CH_127	CH_133	CH_149	CH_165	CH_178	CH_198	CH_205	CH_218	CH_225	CH_238	CH_245	CH_256	CH_262	CH_273	CH_280	CH_288	CH_295	CH_301	CH_309	CH_318	CWSI_206
EUC_TP_001	Dimanche	136.314	98.219	99.7938	97.2543	67.6549	99.2101	96.4379	45.4909	70.9109	84.936	90.7896	34.921	52.3105	76.0635	81.8164	91.479	11.0348	43.5069	65.0077	72.4808	73.8741	0.502596	0.729764	0.583817	0.308724	0.610612	0.532519	0.196029	0.349538	0.750453	0.52168	0.0574466	0.217041	0.308098	0.261755	0.262554	0.0889004	0.15823	0.131426	0.117761	0.121744	0.123072	0.302569
EUC_TP_002	Discovery	135.225	96.4936	99.7621	96.2739	49.0429	99.215	96.7045	29.6899	52.0987	77.2138	85.2002	34.2363	50.0688	71.6724	75.6088	85.6104	14.7185	44.0448	62.1729	69.8008	70.786	0.498645	0.698723	0.569276	0.283031	0.558039	0.557649	0.208207	0.331038	0.645549	0.478077	0.0691913	0.238921	0.328682	0.279223	0.282473	0.0928008	0.164063	0.147927	0.114339	0.116104	0.1125	0.390016
EUC_TP_003	Formica	135.478	96.3903	NA	97.2545	60.5751	99.1836	96.103	42.7255	61.7746	78.0754	86.2743	33.6901	47.1053	74.5065	76.0723	83.922	17.1305	49.1523	67.2822	72.7123	73.6224	0.337073	0.510575	0.451928	0.289712	0.583874	0.554168	0.2206	0.399486	0.671331	0.492259	0.0712845	0.233641	0.347989	0.282716	0.30304	0.0907601	0.172398	0.148356	0.145217	0.152041	0.161246	0.344102
EUC_TP_004	Milvus	137.527	98.3367	99.7941	97.8391	73.1305	99.226	95.7192	46.4275	65.0232	81.7274	88.4526	41.2814	57.9057	79.9854	83.0162	88.2856	16.0899	45.8582	70.1386	76.0636	77.4302	0.447372	0.628844	0.51622	0.310791	0.608991	0.559385	0.208024	0.36054	0.601886	0.450273	0.0800725	0.250528	0.337456	0.270281	0.274038	0.0924748	0.161993	0.147893	0.140917	0.151796	0.152699	0.344061
EUC_TP_005	Pavo	137.15	97.6576	99.7037	96.7699	71.1376	99.1396	97.024	45.1337	66.8905	81.7062	89.0811	40.6537	60.0035	80.7917	83.0227	92.296	16.7249	47.4363	67.6971	75.6118	77.7412	0.402165	0.603268	0.500801	0.274644	0.56865	0.564626	0.203469	0.342536	0.624198	0.487364	0.0701944	0.235343	0.320861	0.265564	0.272018	0.0913071	0.164847	0.147685	0.134742	0.140393	0.143758	0.365795
EUC_TP_006	S586 AberClaret	175.349	97.8669	99.6512	97.8481	66.179	99.0194	96.3685	37.7601	59.706	81.4666	88.4495	36.2585	53.9511	78.4083	82.0112	87.3504	13.7509	46.5899	67.1928	75.7225	77.4775	0.450407	0.62819	0.539155	0.329284	0.636381	0.53854	0.183152	0.342656	0.635447	0.478508	0.067224	0.230301	0.324835	0.261405	0.288084	0.0897578	0.15597	0.129326	0.0930596	0.102184	0.104409	0.349114
EUC_TP_007	S592 AberChianti	137.986	98.3899	99.8031	97.6781	70.1769	98.7449	95.9689	50.4776	70.4081	84.3075	85.467	38.9449	51.886	76.8704	81.9767	89.6899	13.5858	46.2899	68.0181	75.5735	78.7543	0.454402	0.646737	0.530495	0.300227	0.559113	0.581086	0.212612	0.361543	0.599035	0.452784	0.070598	0.236219	0.317013	0.256657	0.261228	0.0908993	0.16778	0.145863	0.126178	0.137743	0.138542	0.34389
EUC_TP_008	Gandalf	214.637	97.2525	99.7562	97.9692	50.8825	99.2345	96.4481	36.0109	55.2723	81.1983	91.2699	49.7624	61.4584	78.9549	81.4181	83.8232	23.7536	44.9008	59.307	60.3145	60.1033	0.287978	0.452352	0.410659	0.187894	0.378704	0.545767	0.175313	0.230113	0.345887	0.249408	0.0531559	0.202002	0.239609	0.191452	0.195059	0.0896151	0.140122	0.0979993	0.0875968	0.0900532	0.0946771	0.40722
EUC_TP_009	Lea	214.637	97.1858	99.6818	98.2718	53.9285	99.1884	95.9244	31.3127	56.5081	81.1197	90.6964	48.4584	62.3577	80.5492	84.69	86.515	20.2773	40.962	55.2519	57.2178	56.5219	0.281272	0.444101	0.412808	0.180756	0.362659	0.552844	0.167262	0.23917	0.429349	0.29817	0.0565754	0.21588	0.256401	0.215721	0.207446	0.0911186	0.143378	0.0992309	0.0917358	0.0893024	0.0921649	0.393537
EUC_TP_010	K 17	175.349	97.6847	99.7719	97.4241	72.1938	99.2691	96.1776	46.4898	71.0401	83.7087	86.1108	37.334	55.9169	81.2814	84.8624	92.6526	11.3539	41.9723	61.3546	71.1152	73.9356	0.460373	0.636306	0.511414	0.298647	0.653443	0.525075	0.197877	0.366879	0.773475	0.485498	0.0467161	0.223893	0.34509	0.303209	0.329057	0.090349	0.151162	0.115477	0.100331	0.103918	0.110118	0.298704
EUC_TP_011	K 38	135.225	97.9204	99.7421	97.2289	65.0619	99.0202	96.1548	41.8833	70.2955	84.0435	89.6825	32.9212	55.4148	78.1236	83.1181	90.8505	9.80245	37.1329	56.9767	66.0505	67.0854	0.429789	0.596951	0.46551	0.273191	0.585803	0.513399	0.18359	0.405729	0.754753	0.419928	0.0536695	0.209759	0.334776	0.278281	0.304159	0.089404	0.144896	0.118762	0.113457	0.110895	0.115173	0.306428
EUC_TP_012	SW Ares	216.103	97.3769	99.6547	97.8391	63.8791	99.3286	97.7471	42.8679	67.6934	85.204	93.4923	51.8474	63.3241	85.3201	87.6717	91.9434	19.8239	47.4887	66.091	63.7596	63.7927	0.27956	0.424237	0.391316	0.223243	0.405041	0.542871	0.18177	0.27148	0.444251	0.324043	0.0646913	0.220781	0.273327	0.223824	0.220098	0.0911508	0.152958	0.102604	0.0963097	0.0968455	0.0998739	0.332971
EUC_TP_013	Cyllene	139.658	98.2951	99.7784	97.8596	57.2007	99.1083	96.0372	37.7373	58.2763	79.8627	88.1563	35.0927	48.6583	74.849	78.7965	87.47	15.3666	42.4185	63.0087	68.2135	69.5688	0.415899	0.58916	0.513084	0.243576	0.479567	0.579726	0.169208	0.269609	0.499338	0.406933	0.0537801	0.208636	0.273728	0.228114	0.239566	0.0889967	0.152759	0.118744	0.108806	0.109413	0.109133	0.415971
EUC_TP_014	Himalia	216.563	97.9239	99.7573	97.1939	51.8496	99.135	97.4935	41.2091	69.0699	85.253	92.8146	44.2114	62.6665	82.7502	87.2657	93.4954	14.9679	44.7543	64.853	70.2343	70.3802	0.358244	0.546483	0.480599	0.203549	0.383331	0.552857	0.176532	0.275492	0.578181	0.467163	0.0645268	0.224713	0.304745	0.25549	0.250481	0.0917355	0.158923	0.125185	0.117548	0.115252	0.118453	0.33172
EUC_TP_015	Metis	216.103	97.8111	99.7881	98.3842	57.0823	99.3465	97.4528	40.8643	69.1175	83.8082	93.7496	42.2423	59.7744	79.8112	84.5258	92.5606	16.8517	48.2487	67.4679	72.0232	72.8795	0.400796	0.60306	0.508063	0.224086	0.433997	0.559609	0.17943	0.307551	0.613383	0.497564	0.0645871	0.226963	0.304883	0.251528	0.253682	0.0907305	0.158079	0.130991	0.12375	0.122461	0.126627	0.328096
EUC_TP_016	SANGRIA	177.233	97.2661	99.7662	97.4153	48.8859	99.2988	96.8915	36.6897	61.5606	81.4941	87.7694	34.3148	49.9205	74.1753	78.1542	85.5038	11.7102	39.6544	62.7034	65.7729	66.4119	0.474518	0.680499	0.565156	0.229571	0.499589	0.564263	0.189513	0.310761	0.656153	0.480553	0.057826	0.231923	0.302744	0.271652	0.28805	0.089807	0.160474	0.137223	0.135189	0.136214	0.136977	0.337628
EUC_TP_017	Saija	216.563	98.0249	99.7724	97.7992	53.5377	98.8843	95.6167	32.7231	50.7744	79.5971	89.1568	44.0368	54.1762	77.405	80.3583	84.1649	22.065	44.6415	61.4329	61.9767	60.2095	0.295916	0.452894	0.398428	0.190297	0.370998	0.550755	0.159206	0.216787	0.410993	0.293777	0.0491692	0.187566	0.229172	0.192568	0.187844	0.0912229	0.145263	0.0988852	0.087788	0.0876021	0.0920162	0.47963
EUC_TP_018	Global	216.103	98.1131	99.7646	97.7784	52.8099	98.9464	97.101	32.965	50.1425	76.8151	82.7397	37.9435	50.2808	73.2182	77.0477	83.4032	18.8544	43.4516	63.7262	66.045	66.8848	0.398851	0.57298	0.495107	0.219425	0.456104	0.559355	0.170341	0.254524	0.485883	0.39509	0.0584915	0.211693	0.258481	0.221007	0.234187	0.0906073	0.154483	0.121754	0.113644	0.119598	0.118136	0.452419
EUC_TP_019	Merviot	178.487	98.1949	99.7876	98.2629	64.6971	99.3553	97.2307	42.903	65.1527	85.1946	90.0738	38.6787	55.7823	78.5579	84.4542	93.5587	18.6073	47.7706	68.828	73.6735	74.7793	0.409094	0.615126	0.513132	0.275097	0.545479	0.574572	0.194968	0.313385	0.665472	0.49526	0.0634213	0.222042	0.296028	0.243068	0.254605	0.0903073	0.162423	0.127098	0.118447	0.121631	0.127229	0.322963
EUC_TP_020	Bonus	179.364	97.7066	99.7816	97.767	51.6036	99.3305	96.9021	33.8402	59.702	78.2348	85.4953	35.8981	52.7747	77.411	80.8627	85.7918	16.7618	43.5299	61.9966	66.6392	67.1933	0.331599	0.505848	0.461855	0.238949	0.497447	0.575222	0.16706	0.272445	0.552459	0.4394	0.0550979	0.217602	0.279758	0.234539	0.232686	0.0920364	0.157404	0.128228	0.107339	0.109285	0.11475	0.35189
EUC_TP_021	NGB1132	216.563	97.9456	99.7742	98.1524	48.0574	99.2218	97.8901	29.0325	46.4845	81.0745	89.2173	33.8026	51.1906	77.8548	80.5661	84.3888	18.5698	43.6183	59.5654	59.8882	59.6721	0.249526	0.407803	0.425274	0.187471	0.390017	0.541846	0.188782	0.240006	0.406014	0.298056	0.0541942	0.185977	0.226581	0.176301	0.180483	0.0911144	0.14957	0.0977959	0.0979688	0.0910367	0.0994738	0.42554
EUC_TP_022	NGB1133	216.103	97.1773	99.7351	98.2024	54.8244	99.2118	97.6961	24.1563	40.1242	71.089	77.9309	37.956	48.2022	67.8299	70.2717	NA	22.5539	38.8263	49.5301	47.0423	45.4008	0.266437	0.411252	0.392183	0.150975	0.322301	0.545494	0.153787	0.164726	0.331388	0.260283	0.0426963	0.17766	0.217667	0.167953	0.171486	0.0898577	0.14324	0.0984142	0.0808627	0.0818936	0.0848538	0.511025
EUC_TP_023	NGB1142	214.637	98.1128	99.7847	98.1524	59.1741	99.2791	97.8155	35.9081	58.7516	83.0964	91.77	46.8225	60.8275	78.7699	82.362	83.5742	23.9275	42.3841	57.901	58.6417	58.3941	0.244548	0.389911	0.350291	0.191216	0.350504	0.533522	0.149107	0.232873	0.379303	0.255514	0.0536172	0.197001	0.230667	0.181161	0.177312	0.0900472	0.14469	0.10274	0.0938379	0.0901519	0.0937619	0.395348
EUC_TP_024	NGB14322	214.637	96.4164	99.7621	97.9692	52.1874	99.1495	97.9807	31.2338	55.9243	81.141	89.0455	48.3494	56.3276	76.4308	77.114	86.8431	25.1962	41.023	53.4793	62.241	61.967	0.243584	0.386554	0.377811	0.164493	0.332066	0.540131	0.160325	0.216502	0.363052	0.268852	0.0478585	0.188906	0.212779	0.172938	0.177124	0.0899177	0.145097	0.105732	0.0791052	0.078786	0.0775837	0.482364
EUC_TP_025	NGB1730	177.021	97.947	99.7686	97.2426	47.4006	99.2581	97.5207	32.7104	56.0262	82.8507	91.4875	40.0557	56.2149	78.5804	83.9301	91.2847	15.6163	44.7571	62.9998	65.2896	65.485	0.370147	0.54545	0.476513	0.211065	0.420007	0.546219	0.167519	0.254813	0.523693	0.394371	0.0599951	0.220425	0.286935	0.245458	0.238774	0.0916963	0.15888	0.12056	0.110302	0.110151	0.115769	0.320796
EUC_TP_026	NGB2161	216.103	96.6946	99.7686	97.052	66.2449	99.3741	96.9261	29.6585	49.9326	80.7059	90.0657	42.1589	53.0467	74.5373	76.6484	75.392	26.2232	41.3984	52.7105	51.0343	49.0919	0.244348	0.37154	0.349185	0.190562	0.381346	0.557348	0.157628	0.195367	0.388233	0.262591	0.0393392	0.17386	0.195203	0.15822	0.156194	0.0894159	0.137952	0.0832444	0.0705428	0.0658243	0.0705994	0.455219
EUC_TP_027	NGB2391	216.103	97.9422	99.7797	98.0663	52.764	99.0755	96.481	37.5852	62.8065	85.4783	94.5531	52.0875	67.2472	84.2994	87.2924	89.956	19.8529	43.4271	62.3484	62.0074	62.1921	0.289782	0.434152	0.384554	0.211456	0.409392	0.537809	0.174293	0.262098	0.46562	0.334015	0.069269	0.21578	0.280151	0.223268	0.214876	0.0909368	0.139953	0.107146	0.0949986	0.0951098	0.0980702	0.457864
EUC_TP_028	NGB2392	216.563	97.0294	99.697	97.7781	48.6693	99.0982	96.4898	27.8368	45.9163	75.8326	85.1607	39.5233	46.8413	71.7374	73.1611	75.5351	21.6508	38.4561	50.8935	57.3215	57.3171	0.288173	0.466867	0.416822	0.173739	0.395365	0.551333	0.157992	0.221358	0.360704	0.296022	0.0523536	0.191146	0.217343	0.17624	0.178606	0.0911576	0.145525	0.0996531	0.0884647	0.0852716	0.0915872	0.476513
EUC_TP_029	NGB2458	216.103	NA	NA	96.8549	42.9203	99.1673	97.2111	19.3975	36.2546	76.8658	88.0547	33.2231	44.036	76.0739	79.7088	86.0154	21.0475	38.5678	53.1451	62.6406	61.1529	0.264376	0.412047	0.381633	0.187549	0.396446	0.540014	0.145717	0.209932	0.380843	0.281024	0.0537824	0.200188	0.2421	0.204519	0.201409	0.0926038	0.154788	0.116523	0.109409	0.106107	0.11001	0.468306
EUC_TP_030	NGB2461	214.637	97.003	99.6089	97.7874	50.4118	99.0989	97.9354	29.1114	51.7928	78.3764	88.0527	43.0546	56.9239	77.6296	79.1122	83.6795	21.2648	43.9661	62.0216	64.5983	66.1112	0.350757	0.53614	0.462996	0.195606	0.393774	0.535659	0.168202	0.223965	0.418219	0.297321	0.0607647	0.212138	0.261378	0.213836	0.217669	0.0898497	0.153882	0.116731	0.108832	0.109612	0.114591	0.431439
EUC_TP_031	NGB2487	216.563	97.3864	99.6159	98.3442	57.3784	98.9384	97.3614	30.4564	47.7583	74.0836	82.8313	40.6883	50.0791	68.772	70.738	78.2095	27.2244	43.5813	53.5728	53.6154	53.0672	0.257091	0.401517	0.377168	0.17875	0.346195	0.533717	0.153001	0.185801	0.330639	0.249763	0.0389245	0.168394	0.209454	0.168499	0.148171	0.0891758	0.14019	0.0858302	0.0765663	0.0745778	0.0745134	0.531087
EUC_TP_032	NGB2490	216.103	96.8661	99.684	97.1125	56.271	99.2134	97.4407	38.3669	59.6077	82.6337	91.3466	51.4037	59.1975	76.5155	78.8483	79.8676	21.4816	42.1525	56.9537	56.381	55.0561	0.261376	0.422051	0.386277	0.18214	0.348524	0.531668	0.167839	0.262572	0.431847	0.304538	0.0561149	0.204226	0.238899	0.190941	0.187331	0.0914144	0.15091	0.0984574	0.0921265	0.0889814	0.0955767	0.38658
EUC_TP_033	NGB2492	216.563	96.9259	99.7285	97.8596	49.4326	99.1415	97.8142	27.6827	48.5193	79.703	93.0035	45.2933	53.4003	72.0709	74.4468	75.7859	25.6468	38.7875	50.3942	48.599	46.2088	0.302119	0.458608	0.406417	0.148708	0.2822	0.548977	0.140723	0.174218	0.303278	0.21522	0.0435604	0.172123	0.1867	0.145206	0.141537	0.0894749	0.135049	0.0776099	0.0684623	0.0685797	0.0759424	0.465514
EUC_TP_034	NGB4089	216.103	98.0182	99.7934	98.3842	49.1126	99.2796	97.6385	33.9962	57.5854	85.0751	94.9312	49.8564	60.9531	81.8693	86.2798	90.2045	19.0037	44.8808	62.6839	64.9743	65.7416	0.348234	0.530868	0.474929	0.170949	0.369482	0.567465	0.18022	0.258007	0.478086	0.39011	0.070967	0.225409	0.284871	0.239898	0.237918	0.0892425	0.157052	0.119246	0.111051	0.114141	0.124879	0.366605
EUC_TP_035	Grasslands Colenso	137.15	98.2121	99.7901	97.6781	59.3686	99.335	95.6287	34.4817	61.6428	84.9405	92.9388	47.3308	64.6569	85.7445	90.1533	94.8936	13.4214	44.7953	67.64	73.0793	75.0237	0.386845	0.58255	0.469601	0.222928	0.439849	0.564294	0.154297	0.254629	0.472002	0.369551	0.0684852	0.232345	0.315199	0.270506	0.280753	0.0905158	0.156375	0.135487	0.125558	0.126746	0.132771	0.338338
EUC_TP_036	Sensation	138.822	98.1996	99.7413	97.3754	64.4196	99.205	96.7379	36.911	62.1615	83.6319	89.8282	37.1626	53.1482	80.6928	83.9683	91.6532	12.3563	44.3246	65.9789	74.9787	76.7782	0.419762	0.621432	0.510579	0.247086	0.536245	0.531033	0.18551	0.33929	0.682293	0.477789	0.0596797	0.214872	0.301148	0.255537	0.274375	0.0913153	0.156995	0.129551	0.12016	0.132778	0.135059	0.341942
EUC_TP_037	Affoltern i.E._328	135.478	97.1923	99.7017	97.0727	53.5548	99.0574	96.004	29.9102	50.5479	74.8351	82.7286	27.9304	39.7502	66.7896	68.5126	74.9357	13.3179	38.1077	55.0121	63.6248	66.1604	0.417232	0.561403	0.466114	0.250711	0.527698	0.567021	0.17889	0.262885	0.514844	0.403542	0.03525	0.189245	0.260191	0.216971	0.237975	0.0888554	0.151612	0.114167	0.10207	0.102812	0.103816	0.47425
EUC_TP_038	Affoltern i.E._6	136.314	96.8433	99.7742	97.4041	51.8092	99.1631	96.1695	33.5183	53.2912	83.2995	84.1555	35.119	51.9618	77.9338	81.8562	87.0131	10.4141	39.704	59.5164	64.2943	66.6253	0.352133	0.523902	0.454016	0.266549	0.52598	0.550788	0.182901	0.277163	0.535845	0.414129	0.0450544	0.201534	0.273872	0.228535	0.250073	0.0899666	0.150695	0.115998	0.0971802	0.101941	0.105797	0.442968
EUC_TP_039	Belpberg_225	139.658	98.0051	99.7698	97.3181	64.0937	99.0937	95.2114	41.3516	62.8948	78.4208	78.2223	34.5371	50.8935	74.6614	78.2776	87.4126	13.4335	40.2768	61.5331	69.9006	71.8873	0.377927	0.575015	0.468033	0.282657	0.557266	0.534338	0.180468	0.349155	0.707143	0.444608	0.0582055	0.201376	0.294535	0.240325	0.255366	0.0887783	0.158667	0.126241	0.118672	0.123848	0.130324	0.367517
EUC_TP_040	Belpberg_226	132.717	98.166	99.7856	98.1507	68.1131	99.0372	96.3385	37.8653	60.65	78.83	82.547	37.3631	50.8479	74.7925	78.7211	84.8347	14.2598	43.5193	65.0131	70.3348	71.2727	0.400599	0.553313	0.476169	0.295408	0.585611	0.545679	0.194685	0.302383	0.613081	0.441839	0.0580163	0.218121	0.302459	0.244199	0.255668	0.0905905	0.160708	0.128867	0.120373	0.127546	0.126335	0.412375
EUC_TP_041	Belpberg_229	132.511	98.2212	99.758	97.3549	64.9478	99.0124	97.2843	47.0893	71.6061	82.7023	84.5304	40.0486	59.187	80.1857	84.0897	89.5423	13.429	42.6832	66.0416	71.8579	73.7945	0.418596	0.607719	0.475104	0.287281	0.562987	0.548549	0.204289	0.378885	0.679724	0.442412	0.058177	0.221489	0.313274	0.263052	0.282703	0.0889254	0.154779	0.121479	0.112556	0.115826	0.121923	0.345185
EUC_TP_042	Bern_78	137.314	97.3412	99.783	97.7874	58.9155	99.2006	96.8502	35.9329	56.3737	79.7566	84.2332	35.3568	48.1265	75.7025	78.6835	86.0923	15.2484	41.6564	61.1382	69.0349	70.884	0.41688	0.603672	0.498694	0.267903	0.538669	0.547142	0.205501	0.331843	0.559034	0.44185	0.0536688	0.208994	0.292928	0.238902	0.267849	0.0898702	0.153276	0.125922	0.11423	0.117538	0.122283	0.398868
EUC_TP_043	Bowil_119	132.97	97.8949	99.6654	96.4672	58.9756	99.0259	95.6963	41.6827	57.3433	77.2021	73.0611	35.472	46.636	73.0532	74.6017	82.678	13.1039	40.8433	58.8488	67.6883	69.3942	0.399144	0.583324	0.482153	0.260202	0.558751	0.549959	0.195334	0.327993	0.591359	0.395313	0.0591909	0.209938	0.286186	0.248802	0.267766	0.090594	0.153598	0.136908	0.121652	0.137939	0.136732	0.356371
EUC_TP_044	Bruetten_3	135.019	98.0224	99.7715	97.1731	67.751	98.8317	95.8878	40.9474	61.0697	80.6929	80.5358	36.838	50.9933	74.1354	76.7422	81.4792	11.6022	40.6767	62.816	70.2916	73.0407	0.394968	0.572042	0.483825	0.28504	0.575264	0.565063	0.185231	0.359192	0.650825	0.47427	0.0658119	0.236008	0.319989	0.272568	0.288181	0.0924962	0.160674	0.152607	0.137884	0.142103	0.146194	0.399648
EUC_TP_045	Bubikon_8	137.527	98.0964	99.7967	97.718	65.0871	99.2656	96.7492	46.126	72.0171	81.3151	84.0808	39.8497	55.2423	78.5766	82.8806	88.5519	13.6011	45.1402	67.1107	72.6259	73.8182	0.398661	0.583278	0.485097	0.290205	0.569371	0.576893	0.18498	0.34934	0.644467	0.492338	0.0685295	0.2306	0.321418	0.261578	0.274511	0.0916039	0.167155	0.139606	0.133035	0.139901	0.143861	0.329073
EUC_TP_046	Burgistein_300	136.061	96.9235	99.6743	96.8549	47.34	98.8309	94.8297	27.75	42.8967	70.8823	75.8769	25.4773	36.8325	71.4418	74.2663	77.2194	10.7314	40.2411	57.7091	62.8284	51.392	0.323701	0.496603	0.44006	0.264464	0.504043	0.551108	0.167806	0.300545	0.532762	0.399909	0.0578882	0.20787	0.299561	0.241322	0.250635	0.0892205	0.152817	0.1288	0.116677	0.124219	0.126904	0.419541
EUC_TP_047	Columba	139.24	97.9716	99.7676	97.6285	69.1938	99.1664	96.8955	42.7517	60.5956	79.8769	82.6303	39.7189	53.4755	76.6887	80.9106	86.6329	15.6561	43.7459	66.0916	72.513	74.7601	0.384947	0.552981	0.465218	0.272924	0.568352	0.55095	0.191389	0.378625	0.676346	0.446336	0.0613036	0.218473	0.313584	0.25119	0.263311	0.0906691	0.16125	0.148301	0.126679	0.139756	0.144672	0.357388
EUC_TP_048	Corvus	175.349	96.3993	NA	NA	53.6722	99.1835	94.571	30.7726	54.3231	78.901	86.3734	33.0116	45.8585	71.769	75.2939	82.6539	14.4143	41.1065	58.6868	63.6472	65.1407	0.323741	0.476948	0.424294	0.250903	0.501448	0.55887	0.181464	0.347978	0.635824	0.437412	0.0612692	0.219727	0.287898	0.247526	0.249913	0.0909273	0.156941	0.124509	0.114186	0.124945	0.130768	0.430279
EUC_TP_049	Dafila	132.717	97.4044	99.7497	97.2426	67.9801	99.2281	96.8039	47.9937	68.4946	83.5758	89.6996	43.4294	60.2388	83.5922	86.8243	94.0608	16.7601	47.0975	69.0575	78.6452	79.801	0.373246	0.547195	0.467977	0.271287	0.548292	0.55882	0.202959	0.357886	0.640834	0.49421	0.0742216	0.229513	0.312905	0.265608	0.272497	0.0923064	0.168166	0.156135	0.136821	0.144226	0.151959	0.349211
EUC_TP_050	Frauenkappelen_86	137.314	97.5626	99.7693	97.6663	55.0669	99.0316	96.342	32.594	57.5487	79.3729	78.9263	28.0997	48.2469	73.048	76.4803	83.169	15.2937	44.3964	61.2177	71.4905	72.6817	0.386683	0.583922	0.482238	0.241693	0.528467	0.546323	0.186372	0.338549	0.609065	0.415823	0.0448298	0.200246	0.287007	0.242487	0.248015	0.0904491	0.165488	0.130535	0.115293	0.130497	0.13433	0.499525
EUC_TP_051	Goldbach i.E._167	134.183	97.9985	99.7522	97.4535	64.7215	98.842	96.5265	44.1359	66.8097	84.1097	86.2159	42.5731	57.8998	81.7811	85.6498	90.1999	14.9493	45.0021	69.5553	73.2565	75.3129	0.400873	0.585099	0.479859	0.282569	0.530241	0.522162	0.199114	0.319905	0.61064	0.440365	0.0665097	0.23535	0.320974	0.263182	0.284427	0.0913913	0.154569	0.133592	0.113177	0.119332	0.119984	0.342571
EUC_TP_052	Huttwil_50	140.076	96.0446	99.7157	96.5063	48.5247	NA	95.0412	19.6587	38.3851	72.0966	NA	20.8338	39.5482	NA	68.4893	73.2673	8.6961	NA	42.2533	47.4897	47.6068	0.37476	0.547234	0.45942	0.238185	0.488753	0.550897	0.135772	0.24025	0.531237	0.352037	0.0374448	0.192996	0.252166	0.209809	0.229801	0.0859037	0.140089	0.103683	0.0906939	0.0959555	0.0943111	0.449234
EUC_TP_053	Huttwil_60	132.511	96.9999	99.737	97.7527	58.7376	98.8603	95.8701	34.0185	54.8663	73.5105	79.0178	29.4499	41.9844	72.5152	76.2685	79.3558	15.5586	40.8249	58.1422	59.8729	61.3487	0.325972	0.481866	0.408338	0.251099	0.48591	0.553749	0.173319	0.311342	0.549035	0.352758	0.0467215	0.201622	0.292276	0.24011	0.254209	0.0895623	0.159429	0.119464	0.112803	0.11876	0.12165	0.429647
EUC_TP_054	Koeniz_231	136.691	98.3305	99.7912	97.1731	63.4295	98.7137	NA	44.1854	66.5706	83.5518	80.4538	35.7619	50.6106	75.768	80.3633	86.9776	14.2284	43.1948	61.2145	70.5772	72.2151	0.436239	0.628129	0.508482	0.272773	0.549211	0.549211	0.196222	0.312872	0.618306	0.440355	0.0609386	0.216879	0.30476	0.251236	0.27311	0.0908676	0.154422	0.126346	0.115141	0.120372	0.125025	0.36999
EUC_TP_055	Koeniz_279	137.15	97.7393	99.7157	96.5812	46.5681	99.0661	95.5001	24.7637	44.73	69.4394	78.7032	24.6848	37.4645	71.347	72.6184	78.9944	11.7016	38.0828	55.0521	56.1752	56.1268	0.348862	0.512053	0.442425	0.240551	0.50621	0.550824	0.169795	0.278144	0.506016	0.401773	0.0470913	0.197451	0.263944	0.213728	0.225347	0.0896662	0.157238	0.122477	0.101729	0.113801	0.118452	0.474974
EUC_TP_056	Krauchthal_176	131.045	97.8182	99.7582	97.4848	62.6513	99.049	95.4344	34.5466	59.6453	81.2831	84.9696	34.3811	50.0621	76.8411	81.9299	88.2153	13.6514	42.7256	63.0293	71.5614	71.9614	0.43039	0.61181	0.501961	0.302915	0.604717	0.578174	0.196404	0.303226	0.595347	0.436158	0.0597208	0.225193	0.322652	0.265425	0.280285	0.0889632	0.153265	0.12873	0.126651	0.128512	0.136538	0.419899
EUC_TP_057	Lanzenhaeusern_291	135.225	98.1727	99.7719	97.7874	68.6317	99.1178	96.5127	46.5922	67.6467	81.7353	82.0043	38.026	52.7527	77.0525	81.6812	86.6666	14.0539	45.7117	67.4983	72.4993	73.6682	0.408754	0.581453	0.488063	0.277848	0.582626	0.51969	0.199953	0.350881	0.605532	0.449745	0.0587846	0.220027	0.308706	0.259289	0.274529	0.091581	0.157942	0.135643	0.124256	0.128897	0.13467	0.332983
EUC_TP_058	Lestris	135.478	98.3037	99.8102	97.9809	70.6296	98.9287	94.8069	44.2874	69.4773	82.2824	85.3334	39.6235	56.6262	79.1352	82.6224	89.0438	15.6801	46.6063	64.5631	73.6198	75.875	0.408104	0.59381	0.49802	0.295691	0.607381	0.550781	0.191225	0.278048	0.696002	0.462082	0.0663764	0.226885	0.309389	0.259493	0.259333	0.0902518	0.154108	0.143279	0.13692	0.139634	0.143581	0.360371
EUC_TP_059	Merula	132.717	98.1988	99.7477	97.4848	76.6814	99.2358	96.872	46.4734	67.8288	83.918	89.2423	39.1878	57.1537	78.681	81.6345	89.6376	15.1209	47.3427	72.9659	80.319	82.0699	0.44955	0.614983	0.494927	0.32741	0.620881	0.534752	0.215693	0.336775	0.61161	0.472133	0.0733536	0.226641	0.315122	0.255028	0.259265	0.0932872	0.175417	0.152327	0.150423	0.148161	0.166613	0.352594
EUC_TP_060	Milonia	137.732	98.2175	99.785	97.8481	72.7076	99.2024	96.9762	52.7336	72.1129	82.8893	87.2828	46.3972	61.6492	81.551	84.3755	93.0303	20.2823	47.755	75.2438	80.656	82.4197	0.434604	0.638269	0.528578	0.275116	0.53634	0.55433	0.211858	0.336681	0.566534	0.423642	0.0651398	0.221686	0.299318	0.24271	0.249156	0.0923299	0.169756	0.148149	0.1255	0.138109	0.148381	0.33144
EUC_TP_061	Monaco	177.692	98.4792	99.7959	97.9203	57.9211	99.1283	96.5727	40.9593	65.399	86.6769	92.1811	38.5594	54.9053	77.6773	80.4572	88.2691	12.1015	44.0824	65.2153	69.0373	70.489	0.451281	0.645267	0.551589	0.271128	0.527079	0.550013	0.192733	0.318333	0.591426	0.484427	0.0729533	0.243486	0.320644	0.278968	0.287131	0.0905054	0.153711	0.131547	0.127639	0.131272	0.135709	0.365096
EUC_TP_062	Niederwangen_262	136.691	98.0736	99.7936	97.718	68.3274	98.8027	95.3928	46.7082	66.4856	81.624	82.5815	37.8948	52.7494	79.4798	81.7844	88.6214	15.6526	46.2269	65.0422	69.4941	71.4222	0.408211	0.582917	0.496321	0.286688	0.544763	0.526597	0.197558	0.386666	0.648494	0.450607	0.0609669	0.220134	0.301893	0.251326	0.264053	0.090817	0.161057	0.134128	0.118524	0.126635	0.131088	0.335868
EUC_TP_063	Niederwangen_75	130.88	98.0288	99.6176	96.7094	69.647	99.1188	96.037	43.194	64.8709	86.5647	89.0898	36.7812	52.7828	79.4367	83.1817	90.2058	14.2913	45.1807	68.8989	75.9377	76.9565	0.432517	0.605372	0.507076	0.281741	0.575298	0.537705	0.193905	0.338916	0.656214	0.479423	0.0613752	0.22343	0.29424	0.272464	0.271159	0.0913366	0.15655	0.137281	0.126544	0.127586	0.129234	0.34008
EUC_TP_064	Oberthal_121	138.781	97.7919	99.7397	96.9916	60.5197	99.3562	96.1008	41.7579	65.6149	83.6464	87.055	40.1864	55.3255	78.5743	83.1762	86.6083	15.9854	43.0407	69.6715	73.8665	75.3138	0.376806	0.548527	0.471266	0.266166	0.545749	0.533644	0.197728	0.345567	0.646451	0.483834	0.066085	0.231686	0.33221	0.261211	0.268796	0.0911491	0.169189	0.147456	0.14053	0.144086	0.158593	0.352345
EUC_TP_065	Oberuzwil_280	129.373	97.9957	99.7582	96.9399	74.7444	99.1151	96.4233	48.0071	71.6986	84.2796	82.227	37.6178	53.4497	76.6879	78.5005	84.3432	13.2017	44.1856	67.5511	74.6122	76.1653	0.452496	0.639507	0.52718	0.341764	0.62725	0.550322	0.219509	0.386126	0.658681	0.471782	0.0640561	0.226019	0.314919	0.255964	0.27692	0.0902847	0.162087	0.130579	0.125839	0.138999	0.145962	0.327825
EUC_TP_066	Pastor	136.896	98.2579	99.783	97.4848	69.1782	99.2327	97.926	51.1397	73.0435	86.9566	92.8779	46.1643	67.1192	85.2448	87.9	96.6784	22.2919	54.2988	77.0237	79.2551	79.457	0.454231	0.639145	0.517429	0.273094	0.532305	0.520626	0.208022	0.365631	0.641664	0.504052	0.073957	0.245603	0.330041	0.286856	0.281905	0.0922418	0.167949	0.141216	0.136591	0.140586	0.143149	0.275981
EUC_TP_067	Riedbach_88	134.642	98.0724	99.6922	97.4359	63.0732	99.2034	95.9648	30.7507	53.6636	74.502	79.7178	34.1742	47.8198	67.005	69.302	75.6106	14.1263	39.1519	58.5831	66.3682	67.2243	0.416323	0.61771	0.510049	0.277119	0.568967	0.562513	0.181272	0.317691	0.511527	0.329499	0.0597411	0.221259	0.284078	0.23531	0.249667	0.0899926	0.157373	0.130835	0.12069	0.127805	0.127431	0.446235
EUC_TP_068	Rueegsau_160	134.389	98.1732	99.785	97.6665	57.5337	99.2253	95.9036	35.8798	60.7988	84.075	88.492	33.878	49.7589	75.802	79.3851	88.1228	12.4179	43.5137	65.2155	73.6863	75.8186	0.442115	0.635528	0.534128	0.269984	0.599065	0.528004	0.197305	0.32333	0.664288	0.488788	0.0622411	0.225679	0.289553	0.233877	0.248926	0.0893889	0.155045	0.128968	0.123888	0.126696	0.138482	0.35334
EUC_TP_069	Rueti_314	132.717	98.1249	99.7563	96.5161	61.1213	99.0273	95.1773	37.0771	56.2128	78.5043	73.8169	29.438	43.615	67.1032	70.0319	73.5616	14.199	38.0953	55.1893	62.2586	64.058	0.379377	0.5736	0.470262	0.276842	0.509405	0.565441	0.18826	0.309556	0.640365	0.427253	0.0517627	0.205814	0.299175	0.242494	0.273704	0.0902664	0.1482	0.111444	0.102616	0.107823	0.111361	0.417919
EUC_TP_070	Schmidigen_336	137.109	97.0759	99.6023	97.9024	51.2951	99.2023	95.6369	35.1545	59.9231	81.9175	87.6627	32.0832	45.9056	78.0703	82.9165	88.2806	15.8315	40.5547	62.1352	66.3956	67.8453	0.42617	0.610933	0.512493	0.267016	0.533236	0.541056	0.186061	0.296962	0.629274	0.461321	0.0523225	0.202414	0.271311	0.228961	0.249861	0.0932892	0.154274	0.127055	0.118073	0.122002	0.118282	0.388132
EUC_TP_071	Semperina	136.691	97.9738	99.7398	97.8995	68.873	99.2277	96.7668	38.8065	65.2677	82.3778	89.6536	46.6424	61.3041	82.2349	86.2415	92.6058	17.0243	51.845	74.5457	81.3455	83.0209	0.42036	0.600129	0.503227	0.270644	0.565492	0.550695	0.185558	0.331431	0.597803	0.443812	0.0691943	0.229701	0.315231	0.258008	0.259982	0.0904618	0.165356	0.139158	0.130137	0.136566	0.143608	0.368527
EUC_TP_072	Signau_140	174.513	98.2792	99.7868	97.5454	63.5246	99.1769	94.7863	44.7533	66.5458	81.0475	77.8583	34.0778	52.4818	76.3167	79.7972	87.5323	12.8168	42.3991	62.8366	69.4195	69.7147	0.383939	0.560123	0.47475	0.250405	0.528986	0.538634	0.185747	0.378862	0.66096	0.460235	0.0578879	0.207709	0.295101	0.25243	0.282311	0.0912613	0.158014	0.12811	0.11688	0.122397	0.126745	0.309028
EUC_TP_073	Sumiswald_189	138.822	98.1791	99.8055	97.4963	64.5186	99.0302	94.0774	40.9434	62.7695	80.1235	82.2541	35.4217	49.8628	76.9031	80.2041	89.1759	19.4184	44.6001	65.96	70.6631	73.2282	0.423762	0.603161	0.517176	0.273204	0.563293	0.541664	0.189098	0.329209	0.594512	0.443441	0.0572978	0.219111	0.31534	0.266206	0.279804	0.0913645	0.159977	0.132205	0.120445	0.132871	0.135112	0.390956
EUC_TP_074	Ueberstorf_294	135.019	97.9098	99.7522	97.294	68.3543	99.261	94.9845	41.8225	63.3551	79.8041	81.3446	34.4851	47.7957	73.6798	78.343	85.5872	13.3281	40.4905	66.4021	66.7765	67.8037	0.401134	0.607204	0.504915	0.266944	0.556012	0.542062	0.197801	0.307969	0.608291	0.444656	0.0432617	0.211026	0.292814	0.240246	0.25109	0.0898505	0.153801	0.120684	0.108955	0.117351	0.122812	0.362738
EUC_TP_075	Ueberstorf_346	132.717	97.5519	99.7046	96.6979	64.4864	98.9746	97.4456	44.6911	68.5826	84.3963	87.4987	40.2548	56.1332	77.8161	79.8244	85.8057	16.1543	46.3264	68.9244	73.4728	75.9744	0.406973	0.593852	0.465176	0.304176	0.554043	0.542784	0.201779	0.329816	0.632102	0.443604	0.0630993	0.21582	0.314143	0.260724	0.274518	0.0928097	0.165021	0.144458	0.132116	0.13654	0.138017	0.38661
EUC_TP_076	Ufhusen_52	137.314	98.0574	99.7868	97.2427	64.2705	99.1938	96.5425	38.1835	63.2428	83.2348	90.8657	34.6996	51.6211	76.3112	81.9906	87.5393	11.1878	39.4323	58.0259	68.1044	69.4455	0.433709	0.630599	0.522775	0.273672	0.553292	0.546619	0.187936	0.353379	0.671302	0.464307	0.0512555	0.210085	0.295446	0.253414	0.281717	0.0885966	0.148769	0.120744	0.112762	0.118979	0.116523	0.374162
EUC_TP_077	Uttigen_2	134.642	96.3043	99.7738	97.3181	55.763	99.0125	95.7221	30.5597	52.431	79.3942	79.2999	30.8221	45.4396	72.3513	76.6174	83.79	16.0222	41.5168	63.3235	66.1089	66.8222	0.344283	0.518718	0.445916	0.25043	0.497871	0.564656	0.156396	0.248694	0.49866	0.397999	0.0533046	0.200539	0.275563	0.236757	0.240703	0.0900514	0.157463	0.121343	0.112924	0.114256	0.116436	0.416078
EUC_TP_078	Wynigen_335	137.15	97.8474	99.7358	96.1323	53.2858	98.9715	96.2552	31.4078	62.2475	77.8318	83.2857	26.4103	43.7405	68.4786	74.1905	82.1587	8.94614	33.2656	55.0578	61.5051	64.1692	0.439681	0.632002	0.51002	0.256823	0.51122	0.538013	0.192427	0.338027	0.681126	0.463311	0.0493885	0.209897	0.324135	0.27547	0.286399	0.0886595	0.156024	0.129638	0.118079	0.12681	0.133583	0.408054
EUC_TP_079	Zaeziwil_125	134.183	98.0736	99.7668	97.1731	61.1399	98.7728	95.326	37.0956	59.9499	81.8033	80.9317	33.4365	47.688	74.0693	79.125	86.674	13.1838	39.3319	63.5899	66.8034	67.2453	0.373305	0.55216	0.467369	0.244436	0.513868	0.56729	0.192518	0.347732	0.584739	0.419205	0.0549198	0.207153	0.303878	0.258079	0.273591	0.0906043	0.156259	0.115575	0.106294	0.11271	0.114531	0.388976
EUC_TP_080	Zaeziwil_127	130.839	98.1624	99.74	96.7493	73.3327	99.0704	95.1053	47.021	65.8878	79.8889	80.3401	37.012	50.9971	75.1899	79.0092	88.7042	13.2917	44.0711	65.2389	71.0575	72.3497	0.413895	0.589347	0.482826	0.299747	0.62327	0.553341	0.222178	0.396441	0.661412	0.446476	0.06101	0.216241	0.308813	0.250377	0.272754	0.0895261	0.165367	0.124916	0.118395	0.124201	0.130418	0.338937
EUC_TP_081	Aa 3100	177.274	96.7075	NA	97.3292	47.8685	NA	96.6891	29.2686	53.3211	77.5407	79.9352	28.0884	46.3974	71.5294	76.0444	81.4139	11.2186	33.2895	52.3908	53.2	55.4698	0.409525	0.593263	0.493464	0.220109	0.473785	0.54385	0.161466	0.269361	0.550331	0.407523	0.0383101	0.184583	0.249056	0.216149	0.230782	0.0898604	0.149945	0.113532	0.099879	0.110389	0.10979	0.430112
EUC_TP_082	Aa 3148	177.021	97.8481	99.7497	97.727	49.6896	99.0305	95.128	26.339	48.5365	78.1534	84.6991	31.4561	45.9153	74.3433	79.1685	86.8029	12.2936	35.2084	52.5059	61.3905	62.0359	0.352988	0.534335	0.465801	0.241639	0.49665	0.561267	0.150561	0.300518	0.668746	0.402761	0.0468406	0.202705	0.30086	0.25307	0.264745	0.0902045	0.14608	0.115047	0.104141	0.106171	0.108879	0.422343
EUC_TP_083	Aa 3149	135.019	98.4026	99.7965	97.3549	66.4518	99.1608	96.0163	30.1728	53.49	78.207	78.9555	30.2178	43.7185	68.3712	74.5217	84.828	12.5166	40.9868	59.8931	65.7646	67.633	0.466148	0.646536	0.536654	0.278377	0.579424	0.543786	0.171861	0.279187	0.610772	0.425852	0.0396218	0.188482	0.248034	0.212235	0.232541	0.0878218	0.143841	0.104658	0.0949825	0.0969475	0.0979421	0.461511
EUC_TP_084	AA 32	216.563	98.4619	99.8085	98.102	56.7569	99.1537	97.6285	25.6646	50.3439	79.1923	86.9683	25.6405	43.8228	71.5171	77.615	83.0598	15.0291	37.2844	51.767	59.4131	58.6927	0.377139	0.533212	0.451596	0.201469	0.379526	0.555118	0.141661	0.205494	0.486701	0.400523	0.0263685	0.192712	0.25132	0.207723	0.215732	0.0907275	0.14109	0.0961268	0.0859306	0.086368	0.0907787	0.381499
EUC_TP_085	Aa 3459	216.563	97.0845	99.6861	97.6781	72.5302	99.3582	95.5669	25.2067	48.1551	81.4245	93.1895	44.736	54.0909	78.0671	80.8422	88.9111	29.3117	50.1594	65.6369	68.4513	68.0637	0.240203	0.392946	0.362478	0.205319	0.445383	0.511257	0.148121	0.198366	0.372312	0.324065	0.0520484	0.190538	0.231117	0.194834	0.204452	0.0908534	0.15017	0.109805	0.0923735	0.0936628	0.0962738	0.410585
EUC_TP_086	Aa 4190	135.019	97.0951	99.5957	96.2563	45.7407	98.6691	95.9431	20.6102	40.4497	71.5401	NA	26.8353	45.0757	66.9302	71.1379	75.4327	16.9055	36.6201	45.9162	52.8449	53.1221	0.2667	0.421784	0.377104	0.172359	0.409992	0.557937	0.152529	0.184434	0.342471	0.296502	0.03592	0.164612	0.194493	0.159801	0.161496	0.0886723	0.14432	0.083883	0.0736815	0.0710212	0.0724124	0.54335
EUC_TP_087	Aa 4292	119.342	97.2964	NA	NA	56.1278	NA	94.2637	30.2725	49.5878	77.2038	80.372	31.8569	42.7105	68.6142	71.7957	76.0416	21.1348	38.4237	51.6256	52.0432	50.9935	0.280982	0.433042	0.40347	0.208975	0.396616	0.534606	0.139929	0.196102	0.3438	0.28543	0.0314227	0.155948	0.18193	0.149173	0.166123	0.0891083	0.137536	0.0846927	0.0674515	0.068625	0.0640248	0.432382
EUC_TP_088	Aa 4298	134.183	98.381	99.7673	97.5969	58.5019	99.1344	96.5909	36.4927	59.8166	80.9947	86.9338	35.4793	50.6254	76.9124	81.958	90.3762	18.8947	45.2272	60.1453	64.914	64.4038	0.408013	0.573935	0.486077	0.249236	0.497043	0.552166	0.165111	0.278878	0.595771	0.429065	0.0447652	0.199042	0.249805	0.213787	0.217481	0.0904648	0.146185	0.0974746	0.0824977	0.0826988	0.0794919	0.394339
EUC_TP_089	Aa 4351	137.568	96.8231	99.7555	97.7781	35.5444	NA	94.6807	20.2282	40.1406	78.2525	85.8948	23.4448	38.9046	64.2842	68.4491	76.4803	11.3953	NA	NA	NA	NA	0.357404	0.502537	0.447215	0.205822	0.430433	0.558049	0.160477	0.180942	0.458179	0.35851	0.0379923	0.183865	0.230994	0.183311	0.200115	0.0911237	0.154919	0.105557	0.0932031	0.092632	0.0930094	0.509427
EUC_TP_090	Aa 4379 Britta	214.637	98.0728	99.7854	98.0903	50.4709	99.1364	97.8179	40.4978	63.5738	83.216	92.2322	46.0006	60.6796	80.2562	84.1009	91.2824	22.9391	48.8491	68.0465	68.9828	69.9092	0.389506	0.576194	0.508007	0.185739	0.356764	0.543619	0.194501	0.275068	0.44494	0.336031	0.0604346	0.219432	0.269644	0.2202	0.222993	0.090386	0.156878	0.114592	0.106901	0.10875	0.109434	0.367263
EUC_TP_091	Aa 4390	216.103	96.0898	99.5638	96.2708	33.7836	98.5684	96.4072	15.5179	33.7937	71.6518	77.2242	44.818	45.2764	73.7197	76.7137	75.0918	17.4701	49.2754	60.1335	65.7567	65.7168	0.209397	0.349211	0.34376	0.124609	0.24319	0.569099	0.133176	0.121071	0.192689	0.156191	0.0243861	0.145631	0.161375	0.135565	0.151057	0.0894426	0.14319	0.0858886	0.084338	0.0847731	0.0916814	0.5228
EUC_TP_092	Aa 4400	138.552	NA	NA	NA	42.5417	NA	95.3917	19.1215	38.7859	NA	NA	37.0666	39.977	NA	NA	NA	25.1668	41.5428	49.0251	49.8556	NA	NA	NA	0.364681	0.207353	0.336238	0.536113	0.134835	0.122816	0.193575	0.137572	0.0223525	NA	NA	NA	NA	NA	0.136916	0.0660429	0.0501367	0.0471846	0.056409	0.484743
EUC_TP_093	Aa 4444	216.563	98.3897	99.7901	98.3441	54.0255	99.4059	97.0366	33.7459	54.0275	81.9164	92.0163	42.4892	58.0222	82.8848	88.0835	93.5396	18.8808	48.8515	69.1292	69.1352	69.2513	0.348325	0.5551	0.479185	0.206498	0.376053	0.547952	0.175026	0.240005	0.434696	0.305597	0.0527143	0.200951	0.258563	0.224418	0.228708	0.0907271	0.150011	0.12215	0.109963	0.113614	0.110517	0.423694
EUC_TP_094	Aa 4516	128.749	97.9632	99.7431	96.6887	31.6975	NA	95.3413	16.124	33.6876	NA	NA	26.4211	39.7138	NA	NA	NA	21.2454	36.2402	47.3076	54.1121	46.4454	0.305793	0.456388	0.41356	0.141423	0.318626	0.568139	0.134719	0.142717	0.255485	0.19727	0.0261278	0.156102	0.179362	0.149548	0.15671	0.0889544	0.143826	0.102691	0.0817707	0.076512	0.0792278	0.558716
EUC_TP_095	Aa 4519	125.447	98.0416	99.7938	97.557	34.4162	NA	96.9741	29.0579	55.2394	80.3916	89.3867	54.495	67.3453	80.2315	83.4212	88.4083	32.0698	NA	75.1942	78.5321	78.3105	0.358548	0.524259	0.424716	0.144606	0.298405	0.522827	0.133673	0.139553	0.226831	0.181057	0.0320564	0.156942	0.181739	0.158068	0.179289	0.0924506	0.158604	0.109051	0.103806	0.103	0.106011	0.329656
EUC_TP_097	Aa 4528	137.986	97.6484	99.7847	97.7781	NA	NA	95.7358	11.7621	NA	NA	76.0139	24.9991	38.4802	NA	NA	NA	30.0946	48.0623	56.5183	59.8736	57.8515	0.307398	0.486323	0.399766	0.123294	0.419782	0.51305	0.161118	0.124674	0.440182	0.4019	0.0213502	0.134557	NA	NA	0.14696	0.087764	0.134594	0.0784751	0.0627546	0.0619107	0.0665315	0.603272
EUC_TP_098	Aa 4939	216.563	98.2844	99.8085	98.223	55.6014	99.1648	96.5559	24.1142	53.8759	83.2055	92.0722	61.3141	70.7043	85.6711	88.3215	93.441	22.5332	54.1062	74.1255	81.023	82.4546	0.278126	0.417112	0.414693	0.158742	0.340239	0.546581	0.132679	0.154772	0.306514	0.25783	0.0431886	0.187968	0.234426	0.198603	0.217975	0.0920499	0.152647	0.118295	0.116461	0.120565	0.12506	0.37797
EUC_TP_099	Aa 5674	216.103	96.9112	99.7662	97.6575	45.5153	99.1567	97.6289	25.5248	50.5964	79.1825	90.3938	38.515	53.9897	78.2234	81.709	90.3946	15.5116	43.2562	61.4752	66.9635	68.115	0.313118	0.479445	0.411613	0.174647	0.41759	0.536943	0.147175	0.231211	0.471073	0.393097	0.0402457	0.190017	0.287204	0.232942	0.257111	0.0897619	0.145593	0.105756	0.0965668	0.0996973	0.10964	0.432926
EUC_TP_100	Aa 5675	178.487	98.1624	99.7936	98.263	47.5941	99.0825	97.2702	35.809	61.1937	82.4791	92.9848	35.4756	51.7648	77.9804	81.8215	89.3961	8.62241	37.1723	59.1557	60.8748	60.7559	0.382731	0.58511	0.482698	0.209931	0.439981	0.537332	0.164684	0.323944	0.684403	0.496229	0.0440904	0.201573	0.28944	0.243863	0.265073	0.0909703	0.129963	0.10223	0.0919749	0.0938876	0.099337	0.400058
EUC_TP_101	Aa 5676	178.946	98.513	99.7992	96.2855	31.3858	98.8757	96.8234	17.4418	50.641	83.1493	93.3779	47.1204	57.447	84.9878	88.9613	94.1936	20.0622	52.8698	69.2302	74.076	74.4653	0.319987	0.484825	0.42291	0.125186	0.199752	0.515233	0.122175	0.119957	0.261153	0.237694	0.0283245	0.155773	0.190991	0.170746	0.184625	0.0899252	0.149156	0.0973365	0.0899546	0.0895206	0.0941137	0.342124
EUC_TP_102	Aa 5677	216.563	97.6105	99.7676	97.9278	41.4055	99.1934	96.6891	28.8025	53.9839	77.0392	82.5514	32.8221	48.6517	80.0905	84.8906	84.8317	15.6505	40.5929	58.9233	65.023	65.1872	0.337196	0.520144	0.468092	0.182113	0.408576	0.564667	0.157603	0.237648	0.481786	0.39337	0.0313479	0.190771	0.268948	0.228621	0.258142	0.0887342	0.143576	0.110474	0.100788	0.0997598	0.0968779	0.48391
EUC_TP_103	Aa 5678	139.616	97.947	99.7394	96.1069	41.622	98.9218	95.5181	24.4449	50.303	78.4521	85.1907	37.0177	51.2914	78.5998	82.2637	89.5324	12.282	40.6969	56.4816	63.4488	63.4805	0.386294	0.548896	0.428314	0.197469	0.395868	0.565204	0.141243	0.207722	0.446081	0.33325	0.042917	0.211586	0.254395	0.216402	0.236796	0.090324	0.147157	0.101642	0.0973236	0.0948129	0.098564	0.390453
EUC_TP_104	Aa 5746 Harmonie	214.637	97.8925	99.7765	98.0296	58.508	99.2415	97.7426	46.2779	63.942	84.7145	92.2772	45.1885	62.486	83.7555	87.9279	94.6657	18.8671	52.1553	70.829	76.7821	78.7604	0.380304	0.590449	0.496964	0.231998	0.472801	0.561367	0.187677	0.310841	0.539154	0.432705	0.0662101	0.234224	0.305739	0.252211	0.253922	0.0905917	0.15108	0.127461	0.117366	0.120474	0.122241	0.318513
EUC_TP_105	Aa4380 Altaswede	175.349	96.356	99.7621	97.2427	40.7758	98.8788	96.6531	21.8004	38.2439	75.5217	86.3059	39.412	47.5166	76.0236	79.3189	85.7693	19.8583	42.5942	51.4774	59.3014	59.3183	0.278669	0.498252	0.469537	0.159151	0.346169	0.564781	0.152485	0.186362	0.387194	0.277987	0.0585712	0.209445	0.239205	0.196549	0.193005	0.0899103	0.15028	0.103795	0.0863131	0.0906199	0.0919349	0.562675
EUC_TP_106	S543 AberRuby	178.487	98.3367	99.7137	97.5364	54.1293	99.287	94.5797	33.4129	61.2534	80.9919	84.3	25.8271	42.5889	72.4405	79.2623	86.8872	14.7762	42.8606	54.6476	62.3191	64.0865	0.415128	0.58587	0.492165	0.219055	0.504239	0.505118	0.170183	0.302352	0.608274	0.414659	0.0270134	0.175454	0.228727	0.20208	0.214632	0.0887086	0.146266	0.101685	0.0871719	0.083337	0.086547	0.374883
EUC_TP_107	Aa 4940 Broadway	216.563	97.9615	99.7153	97.842	36.1282	98.9979	96.7735	21.1316	45.9991	79.6903	90.3073	46.2641	57.2424	78.7854	82.4053	89.6529	27.4034	49.3824	64.9437	69.2326	68.6476	0.298681	0.458094	0.423234	0.135394	0.28171	0.538051	0.144572	0.151585	0.322729	0.264224	0.046563	0.193745	0.231051	0.206446	0.221485	0.0922596	0.153257	0.120214	0.110109	0.114929	0.120136	0.4564
EUC_TP_108	TP9525	136.691	98.134	99.7958	98.0207	66.9833	99.1858	97.1882	45.77	65.7417	83.318	91.2765	47.0304	60.6705	81.4164	84.8954	91.3195	20.3328	50.489	74.5683	79.0665	80.2995	0.351449	0.534742	0.470802	0.232807	0.463673	0.537626	0.186576	0.282211	0.500968	0.415481	0.0632628	0.217411	0.284341	0.225548	0.234403	0.0905292	0.161195	0.126617	0.123119	0.124239	0.124682	0.371997
EUC_TP_109	TP9645	135.225	98.2325	99.7917	97.7876	74.4803	99.2923	96.9542	53.738	71.8664	85.8254	90.103	41.6557	60.8613	83.112	86.0842	94.5919	15.5215	48.9852	74.3998	79.2884	80.8735	0.412116	0.58012	0.492784	0.303437	0.562317	0.549315	0.205538	0.360667	0.62231	0.465303	0.0664803	0.228514	0.31521	0.261258	0.269751	0.0917562	0.167428	0.146466	0.142135	0.142259	0.15003	0.307041
EUC_TP_110	TP9445	174.766	97.4923	99.7358	97.0727	58.3586	98.7811	96.5933	41.9759	63.8392	81.3377	86.602	37.686	52.7315	78.6712	83.3507	91.3958	14.6723	45.6896	66.8063	70.9255	72.3192	0.328014	0.493495	0.447517	0.240129	0.513952	0.545148	0.175954	0.295176	0.569449	0.426873	0.0584339	0.2099	0.276666	0.231152	0.230662	0.0917294	0.159434	0.132237	0.116309	0.117493	0.129048	0.390196
EUC_TP_111	TP9735	131.716	97.1121	99.7524	96.7699	56.7557	98.9515	95.9636	36.2991	58.4135	78.5433	80.6957	34.074	46.5727	72.7709	76.1608	81.521	14.8181	44.3679	64.2203	70.6421	71.7098	0.33672	0.502459	0.432652	0.235586	0.507492	0.549147	0.191479	0.288408	0.562237	0.419956	0.0604749	0.208978	0.291616	0.233905	0.247892	0.0910611	0.160468	0.122098	0.121076	0.122972	0.134925	0.445991
EUC_TP_112	TP9315	175.979	98.2295	99.77	97.718	64.2508	98.6636	96.1372	34.8729	56.3803	80.3295	83.4857	36.0861	50.9559	73.3545	78.0238	84.5191	18.6336	43.6326	64.6416	72.6341	74.9899	0.401219	0.558946	0.482426	0.268658	0.543255	0.578986	0.179984	0.291393	0.562581	0.44464	0.0679023	0.225061	0.314443	0.25266	0.253204	0.0913825	0.165595	0.137636	0.137218	0.13878	0.141111	0.377609
EUC_TP_113	Gumpensteiner Rotklee	216.563	96.6789	99.7847	97.9203	61.5259	99.3401	97.4728	39.4837	60.8078	79.1305	84.1825	34.9145	49.9015	69.7764	71.3832	77.6692	17.7509	45.3318	65.788	68.1071	67.3345	0.358414	0.533884	0.466369	0.258031	0.520348	0.563223	0.166188	0.307072	0.588118	0.454709	0.0568891	0.216302	0.284639	0.218759	0.221914	0.0924853	0.157161	0.117376	0.113763	0.113132	0.119153	0.400337
EUC_TP_114	Cinnamon Plus	177.439	98.2215	99.8008	97.4243	43.835	98.9371	97.2276	33.4755	59.2804	82.1908	92.9857	39.6838	55.0429	80.3097	84.1023	92.4927	12.5254	43.7673	62.3762	67.6125	68.0289	0.370313	0.544517	0.474577	0.213914	0.43391	0.563361	0.172609	0.265815	0.536517	0.441007	0.0561809	0.205131	0.27324	0.22575	0.245385	0.0892144	0.155246	0.108689	0.100664	0.104986	0.107442	0.348999
EUC_TP_115	DFRC11	216.563	98.0576	99.7761	97.7992	41.223	99.1824	95.585	31.9487	56.0811	83.1315	92.3141	38.6148	56.741	80.573	85.3498	92.2983	15.8765	42.0781	59.8298	64.2198	64.3754	0.35378	0.523347	0.469038	0.1935	0.440352	0.559308	0.145277	0.228707	0.514175	0.429096	0.0444704	0.206307	0.286255	0.249911	0.260229	0.0881718	0.139753	0.106415	0.101716	0.101697	0.104723	0.401298
EUC_TP_116	DFRC12	214.637	97.3905	99.7555	97.6285	38.1202	NA	97.6814	31.9098	56.3413	78.2914	83.489	37.1911	51.171	75.658	79.9835	87.8108	13.8731	41.9007	59.7109	61.8747	63.1195	0.345024	0.506543	0.452941	0.210859	0.371755	0.551972	0.18837	0.274849	0.563197	0.422704	0.0603356	0.21205	0.303359	0.249642	0.265241	0.0915384	0.162021	0.122871	0.112524	0.117539	0.121207	0.367714
EUC_TP_117	DFRC13	214.637	97.8111	99.7856	97.9692	50.9525	99.2618	97.5451	45.6275	67.9989	83.4107	92.304	46.8194	63.5009	81.9032	86.3271	90.9447	11.8807	43.4699	62.1188	67.0139	68.8005	0.337459	0.515033	0.461539	0.212086	0.399644	0.535599	0.19852	0.316464	0.663325	0.462101	0.0692637	0.232659	0.31887	0.267215	0.278331	0.0908145	0.153357	0.124259	0.116776	0.111376	0.115832	0.301323
EUC_TP_118	DFRC14	216.103	97.8807	99.7932	98.1419	49.2962	99.1397	97.71	38.5225	66.1535	85.6196	95.7701	44.369	61.6165	80.8492	85.9878	92.5049	15.9245	42.9838	67.3953	66.5177	65.9303	0.354573	0.536328	0.453006	0.228212	0.41329	0.551927	0.184958	0.305637	0.594942	0.48319	0.0634247	0.229334	0.318562	0.257715	0.253868	0.0904417	0.155386	0.115677	0.112007	0.108026	0.118521	0.312512
EUC_TP_119	DFRC15	176.815	97.3917	99.7713	96.9309	44.6415	98.9793	97.3022	31.1409	57.4941	86.0809	94.3788	38.1318	55.0743	79.8594	84.4854	91.4206	15.3322	41.3831	57.45	62.4724	62.0769	0.350812	0.543465	0.462316	0.199608	0.401791	0.54714	0.174083	0.267821	0.593258	0.457491	0.0595507	0.214435	0.292391	0.240927	0.254297	0.091213	0.153395	0.112113	0.108384	0.0993777	0.105541	0.378131
EUC_TP_120	FF 9615	214.637	97.0006	99.5602	97.1214	45.103	98.5701	97.2746	37.3937	58.558	82.7664	91.5077	41.8231	57.6787	79.2801	84.0558	91.9722	14.0558	42.9694	65.5207	69.3796	69.5365	0.372502	0.528585	0.459302	0.194396	0.434771	0.547361	0.169775	0.25863	0.517913	0.416018	0.0584481	0.218258	0.290404	0.240929	0.2547	0.0904023	0.160783	0.120778	0.117039	0.120629	0.127799	0.378526
EUC_TP_121	Marathon	216.103	96.5494	99.7713	97.8997	43.8153	98.4026	97.0395	37.3317	67.4561	86.0334	95.0768	35.6998	56.1851	78.8685	83.1119	90.8841	11.6839	37.4148	53.1143	57.0709	57.2693	0.34711	0.539303	0.461374	0.182596	0.424843	0.574431	0.185696	0.283187	0.629761	0.500571	0.0488263	0.214591	0.288677	0.244319	0.254613	0.0896336	0.145113	0.106641	0.0969715	0.0975268	0.103992	0.349204
EUC_TP_122	Starfire I	216.563	96.3379	99.7671	97.4359	51.181	98.9139	96.8531	37.6691	59.7077	82.0545	89.2297	45.2326	63.0588	82.981	86.6545	92.7051	13.4456	42.0612	61.2523	65.2906	65.3982	0.341127	0.553105	0.466503	0.209925	0.423497	0.556055	0.174123	0.267205	0.507317	0.409157	0.0607379	0.230599	0.307763	0.258326	0.261476	0.0901661	0.148377	0.127581	0.114791	0.117913	0.123029	0.365975
EUC_TP_123	Starfire II	216.103	98.0475	99.7965	97.6573	51.8252	98.777	96.9078	39.0093	66.1265	87.2978	95.4801	44.2347	61.8087	85.2789	91.4211	96.6618	15.1245	45.4679	64.0625	72.2253	72.2617	0.398623	0.577129	0.482996	0.243876	0.444116	0.568197	0.182377	0.297548	0.63677	0.478105	0.0593098	0.224717	0.314351	0.262165	0.269426	0.0899594	0.152601	0.127037	0.117326	0.112762	0.115569	0.299767
EUC_TP_124	GnRk0729	216.563	97.4299	99.7742	96.4066	50.0487	98.9507	98.1583	35.8732	55.9979	82.0375	93.1204	45.5788	56.598	79.5056	83.2475	87.5534	23.3934	44.8962	60.819	61.2989	60.7273	0.270522	0.452855	0.413312	0.156757	0.326642	0.539737	0.157064	0.234474	0.417673	0.306118	0.0513658	0.186633	0.235554	0.192051	0.191039	0.0903254	0.152147	0.103015	0.094923	0.0934167	0.0948903	0.387725
EUC_TP_125	GnRk0747	216.563	97.3679	99.7676	98.3442	47.2986	99.3513	97.3714	31.7521	52.0921	82.6643	91.645	48.5728	58.6185	79.488	83.3752	88.1824	27.0081	46.3095	61.2894	63.5	63.4181	0.286534	0.453508	0.452447	0.172088	0.368922	0.570209	0.143598	0.233055	0.406612	0.289757	0.0561904	0.198267	0.247759	0.198502	0.206783	0.092016	0.152304	0.109657	0.101401	0.0982925	0.105152	0.436868
EUC_TP_126	KvRk0201	216.563	96.471	99.7568	98.102	60.4741	99.2826	97.5235	40.9386	65.3485	85.7185	93.5563	51.7295	63.4166	83.6291	87.1033	89.3028	27.5853	47.8324	60.0188	62.9177	63.1656	0.256006	0.4164	0.386281	0.184354	0.358368	0.524201	0.174319	0.233888	0.419598	0.300734	0.0563493	0.194427	0.224218	0.182695	0.185992	0.0922562	0.152044	0.107545	0.0939521	0.091552	0.0945015	0.367247
EUC_TP_127	LGRk8801	216.563	98.1129	99.7835	97.9809	49.3397	99.2782	97.4564	33.9891	56.3609	80.2616	89.2455	45.7315	55.2942	77.4537	81.28	82.3711	21.6132	45.3826	60.8794	59.2177	59.387	0.310425	0.489072	0.450138	0.164102	0.366059	0.538642	0.156067	0.213442	0.413997	0.309834	0.0496658	0.184386	0.217008	0.19106	0.19359	0.0904962	0.145212	0.101897	0.0914535	0.0882239	0.0896942	0.439569
EUC_TP_128	LGRk9415	214.637	97.6673	99.7179	98.0296	53.0204	99.1922	97.5338	35.4674	58.2921	81.5691	93.1388	47.2702	58.5745	79.9332	82.9643	89.014	20.4407	45.0147	60.7795	62.9214	62.6905	0.293715	0.448633	0.411961	0.180443	0.35987	0.556559	0.179996	0.243268	0.432596	0.320455	0.053427	0.193864	0.237547	0.188946	0.191869	0.0897002	0.150394	0.0985882	0.089274	0.0878109	0.0909192	0.379797
EUC_TP_129	Linus	216.563	98.3289	99.8085	98.4653	49.174	99.0707	96.6228	34.1461	52.6027	80.7882	88.7493	45.6204	57.0937	79.8482	82.7358	87.3511	21.2112	46.2444	63.2679	64.7135	65.0617	0.314483	0.485671	0.438539	0.18144	0.359119	0.534319	0.171243	0.239113	0.418793	0.30416	0.0519537	0.188401	0.228886	0.199278	0.204786	0.0912597	0.149746	0.114361	0.0976405	0.0979846	0.0978762	0.45597
EUC_TP_130	LøRk0286	214.637	98.1616	99.7854	98.0296	47.442	99.1592	97.3203	33.8602	55.3399	80.245	89.7082	42.1971	54.8857	76.7287	80.1786	86.4932	20.1416	44.1014	59.7314	62.4345	63.1796	0.335769	0.507982	0.456555	0.170636	0.466685	0.539313	0.166963	0.232396	0.395649	0.304396	0.0390305	0.18666	0.22276	0.180107	0.186788	0.0878855	0.148578	0.0978137	0.0853021	0.088236	0.088629	0.459977
EUC_TP_131	LøRk0287	216.563	97.807	99.7248	97.9203	51.3268	99.3711	96.7747	30.8095	53.2463	78.7746	86.8729	37.6838	50.3879	75.436	78.5899	84.4733	21.0052	43.499	59.2323	64.0779	65.0575	0.360426	0.527417	0.463165	0.206161	0.437269	0.573617	0.160786	0.239118	0.431672	0.336505	0.0626862	0.215293	0.2671	0.228629	0.236993	0.0910782	0.151635	0.119881	0.107209	0.107218	0.102828	0.463655
EUC_TP_132	LøRk0390	214.637	97.9242	99.7868	98.0298	46.7133	99.0941	98.1515	36.7081	57.6653	80.6256	90.351	45.2428	55.8421	76.7504	80.2942	82.3424	23.9982	46.0652	61.2249	61.5314	60.3495	0.315214	0.50254	0.451301	0.184855	0.339539	0.540427	0.172136	0.228942	0.398196	0.289378	0.0541934	0.20129	0.229153	0.189958	0.188049	0.0921081	0.151237	0.113369	0.091265	0.0901825	0.0902599	0.396583
EUC_TP_134	LøRk9207	216.103	96.2769	99.7505	97.8391	67.1846	99.3657	97.7549	26.9311	46.0353	76.7826	86.9782	41.9023	48.7188	66.8516	68.9891	72.7657	20.7298	35.2067	47.9211	50.4761	50.8294	0.209328	0.337257	0.336811	0.183413	0.381086	0.528128	0.142068	0.19257	0.333618	0.239673	0.0378218	0.160696	0.17925	0.140148	0.14034	0.091389	0.140885	0.0808236	0.0699737	0.0698013	0.0733708	0.445013
EUC_TP_135	LøRk9625	214.637	97.8741	99.7715	97.8274	49.0942	98.948	97.3572	37.6946	56.8928	82.6785	93.1027	51.5049	60.1055	81.7345	84.2303	89.0115	20.3567	44.9949	62.344	60.8047	60.4888	0.270905	0.425798	0.399067	0.173064	0.352666	0.532392	0.169403	0.235652	0.446038	0.329967	0.0471629	0.194006	0.24424	0.198182	0.209077	0.0914789	0.149586	0.111722	0.0994907	0.0937563	0.0935679	0.386443
EUC_TP_136	LøRk9627	216.563	96.2584	99.7816	97.9203	51.5577	99.1784	97.4383	22.0399	41.6057	74.0411	85.312	40.6674	48.0514	69.9345	71.8211	73.4669	22.8039	40.2648	53.8501	51.1333	50.0199	0.272223	0.451377	0.409822	0.162324	0.365112	0.5365	0.158087	0.166088	0.333997	0.234053	0.052861	0.185615	0.218399	0.175413	0.178213	0.0909014	0.143202	0.0894664	0.080345	0.0793049	0.0816149	0.507292
EUC_TP_137	LøRk9628	214.637	97.4022	99.7429	98.272	53.2864	99.2962	96.8629	35.1993	55.6033	81.6453	92.5145	45.8681	56.5154	78.2022	80.7866	82.6657	24.4356	43.8753	59.2149	58.6679	56.5679	0.281553	0.4345	0.404315	0.185701	0.344168	0.544454	0.165612	0.218811	0.368129	0.278977	0.0515816	0.198572	0.2305	0.18648	0.186993	0.0918369	0.153581	0.104152	0.095771	0.0950248	0.098199	0.436275
EUC_TP_138	LøRk9753	214.637	97.6846	99.6915	97.9692	52.8466	99.217	96.7137	31.9661	53.0809	75.909	86.9276	42.8704	49.8835	70.1155	72.7982	72.9617	22.769	40.7469	54.8672	55.4661	54.4904	0.283351	0.425287	0.40214	0.168122	0.357165	0.55996	0.156918	0.212315	0.363312	0.270339	0.0477356	0.181087	0.201221	0.165439	0.161617	0.0906981	0.1492	0.0926487	0.0820216	0.0804864	0.0834314	0.47747
EUC_TP_139	VåRk0401	214.637	97.9325	99.7746	98.0903	54.8793	99.0855	96.6041	33.0258	51.6663	77.0059	86.8965	46.8946	52.3782	75.8409	77.6201	80.5059	26.3133	46.1634	59.9421	62.1662	61.8173	0.314508	0.492534	0.416603	0.176454	0.379303	0.540553	0.15577	0.193663	0.339783	0.262587	0.0431149	0.178292	0.206486	0.163065	0.173824	0.089854	0.143506	0.0859042	0.0780209	0.0799975	0.0802663	0.478349
EUC_TP_140	VåRk0510	216.563	97.9536	99.7698	98.216	48.1417	98.9036	96.756	30.3817	58.4422	79.9743	89.4466	46.3129	56.974	77.363	80.6661	84.5344	24.4793	46.4515	60.828	59.8849	60.1154	0.274255	0.41675	0.404015	0.173514	0.364999	0.550686	0.170132	0.241386	0.441945	0.318567	0.0549137	0.197098	0.239279	0.205577	0.208417	0.0926357	0.155869	0.114906	0.104494	0.102081	0.107534	0.411162
EUC_TP_141	VåRk0512	174.766	97.0784	99.7838	97.4965	50.1015	99.3392	97.674	32.7542	51.8289	75.3797	83.946	45.984	52.7608	71.9777	72.5006	73.2734	23.3267	41.625	58.5366	54.1772	53.7818	0.294642	0.459157	0.417365	0.197239	0.385602	0.537253	0.164946	0.21551	0.426656	0.295551	0.065089	0.200829	0.232088	0.188277	0.189059	0.0919423	0.148457	0.101184	0.0922507	0.0927676	0.0975637	0.421571
EUC_TP_142	VåRk0513	216.563	97.3705	99.7551	97.3754	56.4447	99.0939	95.6172	33.4288	53.8054	78.7329	88.9559	43.7081	54.3539	74.4097	76.3416	80.0507	23.5886	42.8001	55.925	56.6184	56.486	0.265733	0.444174	0.386951	0.183694	0.446903	0.553191	0.165847	0.215863	0.399543	0.33559	0.0435152	0.179674	0.211794	0.16959	0.173607	0.0899125	0.14583	0.0901842	0.0795881	0.0794561	0.083357	0.420058
EUC_TP_143	VåRk0624	216.103	98.087	99.7887	98.3235	62.6011	99.1952	97.9483	40.8683	63.0967	85.68	93.9344	53.1695	66.9532	85.625	88.7371	92.1303	27.4725	48.7716	64.0891	66.969	65.9431	0.254357	0.409703	0.386344	0.211292	0.397124	0.547826	0.185468	0.275922	0.444771	0.325405	0.0607002	0.217506	0.260469	0.215278	0.214787	0.0912325	0.148747	0.107294	0.0959527	0.0957397	0.0996902	0.334221
EUC_TP_144	VåRk0625	216.563	97.2194	99.7549	98.1625	62.3136	99.3703	96.5557	41.3601	63.9751	80.3459	92.1686	50.9102	63.1437	81.308	82.3935	89.9454	18.5671	46.432	62.9305	65.9575	65.6646	0.300768	0.484806	0.416326	0.197814	0.396704	0.559812	0.174497	0.264518	0.425846	0.305182	0.0564384	0.19996	0.241347	0.190838	0.199594	0.0888224	0.150195	0.102409	0.097008	0.091855	0.0955233	0.417171
EUC_TP_145	K 39	177.274	96.7486	99.6083	96.3566	54.1013	99.1772	97.1761	41.498	66.5412	84.5109	86.6201	33.2737	57.3292	79.3058	87.3111	94.0632	14.4914	44.2047	64.42	72.0788	73.0743	0.400262	0.559569	0.45076	0.279839	0.559327	0.523548	0.200354	0.293205	0.736829	0.465635	0.0551337	0.22639	0.327988	0.284594	0.320929	0.0912694	0.158779	0.130089	0.120838	0.124456	0.128369	0.303658
EUC_TP_146	Diplomat	216.563	98.0692	99.7894	97.4359	61.5582	99.1562	97.328	42.9665	67.6011	86.1265	93.0797	38.873	58.5217	80.7241	84.853	93.2226	17.6618	50.9773	72.715	77.6794	78.2685	0.478027	0.683608	0.573278	0.236269	0.556775	0.546412	0.184185	0.309393	0.623303	0.484943	0.0584308	0.22532	0.289533	0.250397	0.25675	0.0911313	0.154821	0.134091	0.126379	0.130065	0.129167	0.354537
EUC_TP_147	SW 1479004	216.563	96.9919	99.7037	98.1625	49.2772	99.3026	97.0912	33.1501	56.7184	81.4242	90.4948	46.4105	56.1059	79.4482	84.2344	89.1559	20.7571	44.2599	60.7825	62.3122	61.9992	0.318457	0.510891	0.467397	0.183836	0.381417	0.566329	0.158644	0.232051	0.449314	0.33807	0.0460537	0.190591	0.244638	0.201458	0.202197	0.0903549	0.151523	0.105661	0.0912374	0.0901346	0.0944485	0.40343
EUC_TP_148	SW 1578301	216.103	96.9402	99.6304	96.81	64.6369	99.3638	97.7089	41.8502	61.5834	82.9113	93.1877	47.9751	63.3957	83.7542	85.8482	91.5957	23.0931	47.4623	69.3896	66.8327	66.9955	0.245351	0.407588	0.357027	0.221852	0.422144	0.543367	0.162601	0.269427	0.454191	0.318393	0.0685065	0.205363	0.260068	0.214615	0.216688	0.0915324	0.159419	0.119111	0.115294	0.110223	0.114329	0.37675
EUC_TP_149	SW 1678001	216.563	98.2797	99.7898	98.5863	49.6978	99.2058	97.9682	34.8355	54.6272	80.5699	90.714	51.078	60.8977	81.5629	84.8115	92.1766	26.2188	47.3734	64.9981	66.2685	66.9643	0.354236	0.543889	0.47669	0.167456	0.36281	0.547819	0.159387	0.220584	0.402463	0.309542	0.0569375	0.199271	0.239099	0.199851	0.209647	0.0913719	0.145984	0.113536	0.100865	0.0994556	0.0996479	0.416139
EUC_TP_150	SW RK1092	216.103	98.3089	99.7887	98.4446	56.5514	98.7714	97.8812	38.3417	63.3882	84.681	92.897	51.279	66.0864	83.9118	86.8904	91.5058	23.2296	46.3846	67.4002	65.3137	66.4533	0.34367	0.522252	0.45846	0.201293	0.390293	0.535603	0.172864	0.24764	0.472206	0.317299	0.063277	0.211928	0.253034	0.215972	0.214723	0.0911888	0.15013	0.113994	0.103701	0.101801	0.104296	0.367983
EUC_TP_151	SW RK1117	216.103	97.947	99.7686	98.1267	55.5021	99.1056	97.345	31.9856	54.2568	81.4994	90.2346	48.6949	62.5737	83.3487	86.0343	91.3728	22.1397	46.5025	65.2406	64.4171	64.9878	0.274912	0.449777	0.401665	0.203674	0.395048	0.551607	0.156641	0.216555	0.357453	0.257736	0.0581394	0.207725	0.256248	0.214352	0.206132	0.0910599	0.150578	0.107834	0.0992096	0.0966977	0.0996119	0.418802
EUC_TP_152	SW RK1118	216.563	97.8351	99.784	98.3441	55.4504	98.8846	97.4265	33.5026	55.6455	83.4107	91.4913	51.985	64.5549	83.7933	87.0594	91.381	24.7738	49.9314	67.8877	67.6575	68.5775	0.326992	0.522618	0.456314	0.204025	0.413157	0.537653	0.159995	0.232525	0.38272	0.308574	0.0523753	0.199028	0.243426	0.196657	0.198766	0.0906394	0.143706	0.103426	0.0928411	0.0911174	0.0915765	0.412212
EUC_TP_153	SW RK1119	214.637	97.8955	99.7686	97.7527	51.9273	99.2781	97.5853	38.7952	59.0616	80.7695	89.0501	50.4047	61.724	82.2661	84.9661	90.2004	22.0834	48.8257	65.6948	67.4085	66.9591	0.317884	0.481515	0.432299	0.18316	0.36331	0.532931	0.179423	0.262726	0.425972	0.302153	0.0584306	0.209296	0.257005	0.205953	0.205898	0.0906206	0.154024	0.1039	0.0982829	0.0988018	0.101443	0.376854
EUC_TP_154	SW RK1120	216.563	97.209	99.7499	98.2836	59.3011	99.343	97.6296	44.3866	63.2459	82.6045	93.2766	50.4364	64.1329	82.9172	85.0474	92.9824	22.1405	50.0148	69.6715	71.6815	72.039	0.271737	0.432013	0.394187	0.200878	0.395915	0.554911	0.175122	0.258613	0.436593	0.306828	0.0645384	0.20413	0.258166	0.213163	0.212865	0.0916382	0.160661	0.122523	0.113118	0.111896	0.110143	0.380038
EUC_TP_155	SW RK1121	214.637	97.3893	99.7649	97.727	45.3784	99.0903	96.8201	34.1044	53.8626	82.6466	92.3527	43.9741	58.5647	82.3819	85.6476	91.3326	21.9744	51.2887	67.7815	70.7733	70.6976	0.350748	0.525837	0.461809	0.214953	0.408363	0.552452	0.179771	0.262906	0.470135	0.352669	0.0570051	0.221874	0.271365	0.227998	0.238399	0.091066	0.154163	0.113636	0.102675	0.10578	0.10218	0.401855
EUC_TP_156	SW RK1122	214.637	98.1905	99.7332	97.9085	50.192	99.1408	97.9503	42.878	65.6764	87.2991	94.8218	50.4026	65.0774	84.1743	87.083	92.3782	28.52	51.3455	67.8416	70.2325	69.1434	0.354627	0.552586	0.47394	0.182635	0.368536	0.546204	0.19717	0.281984	0.473425	0.311658	0.0650198	0.211965	0.258708	0.219135	0.220224	0.0904554	0.157759	0.113547	0.110678	0.112219	0.112768	0.32875
EUC_TP_157	SW RK1123	214.637	98.0584	99.777	98.2114	54.8312	99.2388	96.7069	38.9237	61.71	85.0273	93.3977	50.7737	66.805	85.2824	88.3386	93.9831	22.6048	47.2423	68.7532	67.7728	68.7525	0.34477	0.51398	0.471514	0.212781	0.418945	0.564325	0.173739	0.269146	0.445877	0.336059	0.0658652	0.220026	0.275519	0.228102	0.226451	0.0930655	0.161118	0.126894	0.115744	0.113793	0.120282	0.326038
EUC_TP_158	SW RK1124	216.563	98.4243	99.7992	98.1625	54.6248	99.1827	97.3596	38.0359	58.7134	84.3907	94.4756	48.671	61.3905	82.6352	87.1286	90.4122	22.5335	46.29	66.4921	66.7686	66.2992	0.330465	0.507152	0.453598	0.190685	0.35606	0.559199	0.188175	0.261304	0.47866	0.334327	0.058219	0.20331	0.254356	0.207262	0.213675	0.0923205	0.152617	0.11219	0.104946	0.101745	0.109001	0.393651
EUC_TP_159	SW RK1125	214.637	98.0236	99.7965	98.1509	49.8885	98.8678	97.466	41.0837	60.7341	83.9544	92.5518	49.6687	65.3327	84.1796	87.2945	92.6693	20.1661	46.172	61.2415	65.91	66.9864	0.335	0.511902	0.470037	0.178021	0.358015	0.552954	0.179349	0.254799	0.46522	0.306736	0.0594969	0.216759	0.268394	0.22872	0.219587	0.0914242	0.151794	0.118943	0.108941	0.109612	0.106583	0.374146
EUC_TP_160	SW RK1131	216.103	96.5486	99.7698	97.5971	57.2122	98.9668	96.4306	42.4417	64.0994	84.6078	91.5205	50.598	61.9303	80.9575	84.732	91.3637	23.2434	44.8836	60.7347	62.1277	62.7958	0.302977	0.484461	0.422909	0.187799	0.402359	0.545281	0.184898	0.262897	0.433882	0.345589	0.0583622	0.202148	0.248528	0.200873	0.200756	0.0904518	0.159421	0.111387	0.105615	0.105844	0.111905	0.366466
EUC_TP_161	SW RK1132	216.563	97.7578	99.7568	97.6781	52.5933	99.1256	95.9815	47.6698	66.1033	84.1068	94.426	51.7682	64.6715	84.2956	88.2197	93.155	17.7082	44.8846	64.2529	64.2163	64.2534	0.298098	0.481852	0.430211	0.207171	0.414525	0.550584	0.183319	0.267318	0.503267	0.35146	0.0626071	0.212575	0.253285	0.213365	0.209772	0.0909902	0.15185	0.117637	0.104834	0.102982	0.108116	0.33051
EUC_TP_162	SW RK1133	216.103	97.5316	99.7828	98.0208	56.3557	99.1094	96.2826	34.2323	55.1524	82.7292	92.9137	52.3437	62.5379	82.4813	86.9605	90.5358	25.7697	49.6607	66.8166	70.0465	70.3829	0.29198	0.480936	0.418715	0.195672	0.4073	0.563543	0.153137	0.224906	0.386055	0.285381	0.0550722	0.209943	0.258747	0.211672	0.202798	0.0914548	0.152282	0.112781	0.105187	0.104434	0.109627	0.407375
EUC_TP_163	SW RK1134	216.563	97.3003	99.757	98.223	54.3632	99.1814	97.0707	37.7765	62.0221	83.3956	94.114	47.316	60.0889	83.5151	87.3962	92.8323	24.5991	51.1648	71.0096	72.9136	74.2334	0.31321	0.473734	0.419448	0.196598	0.403242	0.542647	0.175972	0.271553	0.49302	0.352633	0.05653	0.208544	0.254705	0.215782	0.225777	0.0926902	0.155879	0.127974	0.118008	0.116432	0.118279	0.356891
EUC_TP_164	SW Yngve	216.103	97.4262	99.6626	97.019	48.2345	99.0415	96.4186	31.3132	50.3182	78.7621	85.7998	43.0811	52.3292	71.915	73.1161	70.0807	22.3849	38.7817	50.205	50.1264	49.8382	0.366982	0.531164	0.465736	0.189762	0.396244	0.546094	0.16224	0.22164	0.379973	0.279067	0.0501866	0.184711	0.21009	0.175284	0.175438	0.0907578	0.147854	0.100718	0.0938916	0.0864649	0.0901077	0.55285
EUC_TP_165	SWÅ RK09093	214.637	98.007	99.7562	98.2718	49.0773	99.1855	96.6492	37.1623	57.2387	79.7375	89.2222	42.3379	52.352	74.8493	76.8116	75.3152	21.2595	41.1861	58.7372	57.394	58.0872	0.295353	0.453683	0.443234	0.176777	0.387394	0.553734	0.177343	0.226581	0.368662	0.28062	0.0569389	0.198904	0.225684	0.182977	0.182273	0.0921818	0.149873	0.0943829	0.0859902	0.0919389	0.0923853	0.461428
EUC_TP_166	0780MP2	214.637	97.8669	99.7851	98.0903	52.1137	99.137	95.3627	32.8704	58.3426	85.1385	92.3494	41.6836	57.1197	81.0222	86.0825	94.3186	22.4907	53.1594	71.1433	73.8994	74.0244	0.346862	0.531507	0.479827	0.201854	0.443881	0.556682	0.160333	0.239735	0.541538	0.457902	0.0601288	0.202308	0.259912	0.222638	0.231694	0.0926542	0.159198	0.11216	0.10662	0.100645	0.104864	0.335639
EUC_TP_167	08102MP2	214.637	96.5541	99.7686	97.9692	49.6491	99.2377	96.6795	36.2508	56.5992	80.4617	87.6422	36.3908	52.4703	76.5755	80.0675	89.2036	16.3712	49.0008	65.4523	68.2332	68.7111	0.316462	0.483124	0.440819	0.199609	0.415516	0.568606	0.169159	0.24055	0.426789	0.354958	0.0524163	0.201358	0.266018	0.211604	0.228084	0.0903935	0.158737	0.11449	0.113146	0.116323	0.117654	0.386593
EUC_TP_168	08102MP4	216.563	97.969	99.7898	98.102	58.4329	99.3601	97.7003	43.835	68.3654	84.5791	93.9419	49.4304	64.9475	81.759	85.6971	93.8335	22.1184	52.5414	69.4709	74.3197	74.7743	0.321814	0.480029	0.422879	0.183241	0.42993	0.550848	0.187023	0.300296	0.529458	0.423847	0.064919	0.213904	0.282875	0.233192	0.235	0.0921873	0.160918	0.120051	0.11884	0.114655	0.114055	0.332051
EUC_TP_169	Callisto	216.563	96.9724	99.7258	97.0121	55.073	99.3152	95.4103	41.3705	64.1879	85.1416	94.3939	39.2383	58.0275	82.3834	87.1488	94.8934	16.4603	46.265	70.118	71.7617	72.528	0.352704	0.561488	0.471944	0.228249	0.492047	0.553275	0.185435	0.311767	0.622375	0.491969	0.0617565	0.22837	0.299832	0.238076	0.250517	0.0909866	0.157774	0.125862	0.116562	0.122284	0.127721	0.31971
EUC_TP_170	Elara	141.329	98.2111	99.7944	98.1018	55.7636	99.32	96.768	44.0181	68.2556	85.1127	93.3557	44.142	61.9956	83.5625	87.7598	93.9467	20.9965	45.2971	66.5438	72.9882	75.3157	0.410697	0.60339	0.518425	0.210451	0.47646	0.553889	0.186619	0.271643	0.570616	0.45472	0.0598582	0.220988	0.291149	0.247061	0.253864	0.0924101	0.152853	0.129537	0.12315	0.122493	0.124501	0.352573
EUC_TP_171	Ganymed	177.021	96.3687	99.7715	96.1528	50.7112	99.0131	97.0881	39.888	63.7121	82.5165	91.8835	41.1674	56.0426	80.8014	84.3448	92.1495	17.2526	48.9679	67.8903	72.2171	73.5864	0.398845	0.571254	0.489246	0.248306	0.492329	0.548342	0.19555	0.319155	0.632162	0.459574	0.0585167	0.21868	0.300284	0.246475	0.243733	0.0916756	0.157061	0.12802	0.116243	0.119416	0.129538	0.336119
EUC_TP_172	Hegemon	214.637	98.1838	99.7961	98.2114	55.3235	99.2982	96.6102	45.728	66.2783	85.1222	92.3801	40.059	56.5382	80.3334	85.3597	92.7443	14.1543	45.758	67.9772	70.8656	71.5069	0.409688	0.598763	0.511924	0.208918	0.484183	0.574922	0.192175	0.300457	0.566111	0.451869	0.0555182	0.218346	0.286851	0.236904	0.254472	0.0909372	0.15848	0.118762	0.10711	0.11281	0.116152	0.328056
EUC_TP_173	Helike	216.103	97.4918	99.7378	97.4758	57.1907	99.3409	97.5033	37.6163	63.2435	84.0494	92.5864	37.9878	55.0076	79.8536	83.6505	91.1057	14.2237	46.2977	65.4283	68.2229	70.2638	0.349948	0.541227	0.473091	0.2241	0.476615	0.554663	0.170165	0.274871	0.55487	0.449165	0.056479	0.211775	0.299583	0.244547	0.254695	0.0906127	0.158645	0.124	0.118563	0.121959	0.127918	0.374313
EUC_TP_174	HŽ 2004 80 - 01	139.658	97.5933	NA	NA	40.3118	99.0218	97.3278	27.3475	51.1935	80.0086	86.0836	34.1428	50.4248	74.3772	79.0259	86.8885	15.9144	44.4526	61.617	65.1483	64.5521	0.302516	0.468248	0.387681	0.182732	0.413065	0.530406	0.153273	0.232548	0.542164	0.421822	0.0414966	0.187311	0.257032	0.214811	0.217501	0.0909468	0.154731	0.109537	0.0994486	0.0959356	0.0962842	0.434856
EUC_TP_175	JL 2n 07 80 MP 1	216.563	97.6731	99.5582	97.7387	44.6865	99.0509	97.1043	27.594	52.3985	79.7993	91.5487	43.3229	56.3419	80.7616	83.8261	92.0091	21.2504	46.3665	66.6678	68.0892	68.4234	0.316115	0.506053	0.454987	0.160883	0.459787	0.562598	0.145141	0.211647	0.485686	0.407454	0.0498124	0.185509	0.246193	0.204598	0.219079	0.091266	0.154512	0.108306	0.104161	0.0974202	0.102404	0.405144
EUC_TP_176	Kalyke	135.225	98.1816	99.801	97.727	69.5355	99.3605	96.8878	41.3608	61.3938	81.4012	85.5118	40.0404	53.2883	77.657	81.2711	88.1575	16.0347	42.563	63.9962	67.9259	70.0355	0.45418	0.649316	0.54853	0.284135	0.595683	0.545474	0.196063	0.325654	0.594557	0.454772	0.0664727	0.225884	0.305401	0.25431	0.260743	0.091443	0.161089	0.131306	0.122663	0.129064	0.137063	0.387474
EUC_TP_177	TPD-05-11-18002	179.364	98.0792	99.7227	97.8531	57.1315	99.0462	96.5725	31.649	55.4378	80.3242	91.6056	41.5033	56.9854	80.7231	85.2386	92.5059	14.5037	47.23	69.4681	73.5691	73.9784	0.448597	0.639906	0.541816	0.229698	0.534211	0.53236	0.159002	0.262434	0.497516	0.408326	0.0587386	0.219022	0.302653	0.246504	0.251819	0.0897302	0.152559	0.124186	0.116077	0.12187	0.121032	0.399792
EUC_TP_178	TPD-05-11-3087	213.235	98.1162	99.7738	98.1413	52.9471	99.2632	97.0973	31.9219	54.1588	81.1017	90.8675	39.491	55.4017	78.1833	84.3831	92.161	12.9526	43.2755	60.8663	64.8015	65.518	0.390257	0.593075	0.507054	0.193692	0.444185	0.56606	0.175646	0.283528	0.557293	0.410447	0.0507002	0.201639	0.271573	0.228241	0.227615	0.0892542	0.145553	0.100926	0.0905924	0.0883317	0.0898125	0.413285
EUC_TP_179	TPD-05-11-3088	214.637	97.2518	99.7379	98.0296	53.0826	99.3524	98.0985	36.6054	63.8694	85.7807	94.4004	49.957	65.2115	82.8741	86.3435	91.5788	23.445	47.4038	64.1898	66.1103	65.2894	0.343508	0.538865	0.463635	0.204797	0.382003	0.544514	0.164309	0.253951	0.459263	0.351471	0.0546487	0.207013	0.269856	0.226353	0.228971	0.0909125	0.14916	0.108621	0.100312	0.0981942	0.101519	0.395749
EUC_TP_180	TPD-05-13-3080	216.563	98.0411	99.7843	96.891	54.2336	99.2182	97.9579	42.4309	60.0712	82.0632	86.7956	43.7745	56.3438	79.2154	82.4643	87.8517	19.8401	45.5733	67.9423	68.4348	70.0082	0.361657	0.56703	0.491458	0.211407	0.468245	0.560226	0.170452	0.328197	0.644071	0.487099	0.0581106	0.213176	0.312703	0.2656	0.265311	0.0895003	0.149917	0.118075	0.109969	0.112717	0.114258	0.372591
EUC_TP_181	TPD-05-13-3085	177.233	96.8242	99.6643	96.9309	49.3181	99.1153	97.4853	33.4289	55.5262	81.671	89.5203	35.7979	50.8474	75.9109	81.1436	90.4478	13.9937	45.6708	68.6817	68.4995	70.1294	0.354025	0.548882	0.478044	0.24095	0.439633	0.573571	0.167498	0.281353	0.564456	0.440575	0.0574548	0.21783	0.292558	0.246864	0.261388	0.0917094	0.153021	0.124934	0.113994	0.119028	0.12121	0.376231
EUC_TP_182	TPD-05-13-3091	177.233	98.0677	99.7816	98.1413	46.0179	99.3607	96.0059	33.7251	55.0049	80.3501	86.7338	40.8151	55.7273	75.9533	79.8558	83.6997	18.3134	42.5846	58.1396	59.2404	59.7769	0.302604	0.468583	0.416564	0.206269	0.378977	0.542075	0.166262	0.279931	0.572002	0.399499	0.0615055	0.221569	0.303225	0.247637	0.247762	0.0927065	0.145697	0.130442	0.114813	0.122566	0.124957	0.386097
EUC_TP_183	TPD-05-14-1011	216.103	97.8111	99.7881	98.1418	50.398	99.0824	97.7212	41.1172	67.1374	86.8225	94.1724	41.3455	59.5954	82.5653	86.4777	92.5226	16.1081	50.1484	68.0766	72.2674	73.1966	0.325892	0.505334	0.446248	0.206343	0.408823	0.545373	0.187086	0.295012	0.581119	0.450211	0.0527879	0.211222	0.283875	0.233601	0.245294	0.090781	0.14974	0.121474	0.110743	0.108621	0.112418	0.316157
EUC_TP_184	TPD-05-15-3127	216.563	97.858	99.7285	97.3148	52.7108	98.7013	97.0766	36.5273	61.6149	83.6532	90.6547	40.119	55.2503	77.4007	82.2837	89.8875	17.3128	45.4516	63.5254	65.9159	66.2885	0.335866	0.490531	0.435633	0.18572	0.412838	0.556996	0.165039	0.252488	0.512645	0.413393	0.0506226	0.196004	0.251539	0.20691	0.218415	0.0905511	0.151738	0.108786	0.0982213	0.100599	0.102995	0.360296
EUC_TP_185	TPD-05-15-3128	214.637	98.2442	99.7983	97.727	62.7467	99.2056	97.2656	45.8677	66.1808	84.9018	92.8763	43.3378	62.4368	83.0468	86.2159	93.4329	17.1605	49.9466	70.9431	72.7413	74.6267	0.379129	0.559153	0.489046	0.204619	0.446834	0.548712	0.171859	0.286529	0.572197	0.490363	0.0566302	0.209391	0.269965	0.227649	0.231284	0.0914577	0.155284	0.118328	0.105732	0.11002	0.116438	0.336302
EUC_TP_186	TPD-05-15-3129	216.103	98.1316	99.779	97.6573	58.9799	99.3655	97.5991	44.2321	67.5283	84.612	94.5368	44.4466	62.2973	83.6184	88.9747	95.0038	18.9003	50.3863	69.7756	72.1907	72.5501	0.388871	0.600324	0.512729	0.220226	0.422675	0.557922	0.18125	0.30855	0.545846	0.449855	0.0605903	0.228371	0.299163	0.246564	0.240791	0.0920035	0.160063	0.128015	0.116845	0.117653	0.12275	0.355192
EUC_TP_187	TPD-05-16-3076	136.896	98.2792	99.7868	98.2114	71.9632	99.3787	96.7436	47.4148	64.1054	84.5438	91.129	37.2847	55.2713	79.9811	84.7132	93.798	17.5904	49.9419	72.7026	75.4851	77.412	0.395164	0.572039	0.489626	0.254064	0.494473	0.548179	0.201628	0.314572	0.538281	0.42505	0.0626392	0.221989	0.298518	0.238951	0.241434	0.0923796	0.163499	0.137231	0.13343	0.135182	0.14226	0.345676
EUC_TP_188	TPD-05-16-3146	214.637	98.1332	99.7851	98.0298	53.9266	99.2964	94.6255	38.8631	67.1991	82.7715	91.8128	40.3088	54.0968	78.9192	84.2875	91.771	20.7208	52.165	70.8246	73.9532	75.5164	0.375381	0.54959	0.490518	0.220583	0.456527	0.566483	0.174933	0.253375	0.52745	0.44072	0.0513747	0.20487	0.267923	0.225453	0.236331	0.0905089	0.154922	0.112957	0.102118	0.104735	0.106986	0.3852
EUC_TP_189	TPD-05-16-3177	178.946	98.1093	99.7761	98.1413	53.1827	99.0114	97.2977	43.3946	70.3426	84.3509	91.8135	42.1507	56.6418	79.8289	84.0567	92.6567	13.7722	45.0104	65.3877	69.3626	71.035	0.384508	0.548391	0.479707	0.248378	0.524824	0.558251	0.169017	0.303967	0.673739	0.50412	0.0584047	0.223386	0.288641	0.24365	0.245705	0.0894901	0.156267	0.129822	0.118911	0.121496	0.123583	0.31609
EUC_TP_190	KARIM	140.494	98.3395	99.8052	97.9203	67.5784	99.0858	96.0372	43.1098	62.7964	82.9847	87.2737	37.4893	54.1715	74.4625	78.2535	89.3462	15.7313	46.028	65.2889	72.9972	74.3869	0.486691	0.682704	0.560711	0.272319	0.591839	0.530125	0.184301	0.310584	0.611881	0.497291	0.0566433	0.216211	0.291587	0.244629	0.262296	0.0932023	0.153336	0.137655	0.128856	0.135856	0.141316	0.385784
EUC_TP_191	MISTRAL	135.225	98.1838	99.7693	97.1821	66.7882	99.1713	97.2135	40.6092	60.8622	80.26	86.6674	33.7787	50.9424	75.1975	79.0752	87.6707	12.2902	42.1272	65.971	70.5516	71.5898	0.475999	0.676807	0.557276	0.268769	0.555329	0.551727	0.185431	0.322612	0.628301	0.491566	0.0512912	0.212587	0.292844	0.24385	0.258172	0.0918944	0.152194	0.114828	0.1136	0.11442	0.118177	0.369829
EUC_TP_192	RAVVI	139.822	97.7622	99.6782	97.9692	57.2122	99.0638	97.6838	42.6132	62.1611	84.296	91.5948	44.0342	57.5597	81.8839	85.1342	93.008	17.8693	49.6006	68.8173	74.9125	75.9645	0.413876	0.601907	0.511251	0.23436	0.485465	0.541586	0.188178	0.30237	0.577528	0.469551	0.0762714	0.23649	0.307211	0.258127	0.255547	0.0920478	0.168324	0.143282	0.129837	0.136996	0.136905	0.317474
EUC_TP_193	TREVVIO	177.274	98.1129	99.7835	97.7385	62.0763	99.2081	97.1213	41.7114	61.479	81.6755	88.8006	39.0193	56.7404	81.5121	85.1312	93.5976	15.1763	48.5395	72.1964	77.4269	79.2837	0.419329	0.651526	0.536399	0.246823	0.560352	0.552321	0.180326	0.336926	0.69051	0.507234	0.0541225	0.210023	0.301687	0.252914	0.271766	0.0910583	0.163688	0.135889	0.13563	0.131995	0.145271	0.359338
EUC_TP_194	Grasslands Hamua	216.563	98.0249	99.7992	98.4653	52.8701	99.3464	97.896	29.5481	58.2241	79.5205	87.0287	36.7098	53.6691	76.6432	80.7536	89.4363	14.2771	46.4045	65.1335	72.2191	73.1821	0.410086	0.607675	0.50124	0.240076	0.467836	0.526987	0.169569	0.288599	0.619772	0.439654	0.0649464	0.214568	0.301094	0.262361	0.274726	0.0912403	0.161807	0.126814	0.118038	0.11794	0.122851	0.339022
EUC_TP_195	Grasslands Turoa	216.563	97.1641	NA	97.1049	63.153	99.3343	96.4887	16.1869	37.6455	76.9098	80.5759	31.5107	41.3042	73.7428	78.3048	84.5224	16.1403	38.9684	55.853	57.0421	57.4573	0.295626	0.440129	0.395887	0.194929	0.432345	0.553975	0.120717	0.149004	0.322966	0.258673	0.0409872	0.17065	0.209695	0.174969	0.187116	0.0887446	0.144771	0.0910646	0.0881263	0.0820867	0.0884043	0.441569
EUC_TP_196	Relish	214.637	98.152	99.7742	98.0296	42.6475	NA	96.9587	31.865	51.7916	79.4677	86.2105	41.3677	53.362	75.1802	79.8787	88.5918	16.9153	46.2321	71.82	68.3324	68.8492	0.336126	0.506531	0.436173	0.210898	0.417916	0.531184	0.185764	0.268102	0.495505	0.364751	0.0708224	0.227232	0.295045	0.250435	0.269496	0.0927601	0.166529	0.147102	0.144682	0.154979	0.160968	0.365315
EUC_TP_197	Ruby/Enterprise	214.637	98.0584	99.777	97.3032	42.5719	99.1733	95.5672	19.6798	50.0285	80.4314	88.5263	52.6502	65.974	83.8809	88.6998	93.5306	14.2906	44.6253	64.0958	70.5165	71.0608	0.347494	0.48413	0.409868	0.152474	0.337556	0.529917	0.134123	0.162562	0.361392	0.274904	0.0531272	0.204072	0.267835	0.247164	0.244473	0.0905994	0.152525	0.113743	0.109258	0.111742	0.119232	0.406168
EUC_TP_198	Natsuyu	216.563	98.3683	99.7898	98.3441	53.2217	99.2653	97.3649	37.3231	64.8712	82.4785	94.1804	38.2273	58.4168	82.1337	84.9076	93.8187	15.034	46.7883	64.7506	72.6742	74.4832	0.406379	0.586431	0.521643	0.201663	0.399764	0.558858	0.185708	0.272853	0.536858	0.440955	0.0596984	0.209951	0.281474	0.233395	0.239624	0.0905697	0.154314	0.114774	0.10986	0.108078	0.115006	0.341994
EUC_TP_199	Ryokuyu	216.563	95.0961	99.4777	97.3754	43.7528	98.8352	97.9631	33.7482	58.3982	78.5403	87.2414	36.6252	51.6822	76.0553	78.799	88.8265	15.1972	43.8517	64.9395	68.1163	67.7553	0.363938	0.551592	0.471191	0.203538	0.403692	0.553406	0.171334	0.28172	0.551803	0.420892	0.0583702	0.217323	0.304294	0.250574	0.265849	0.0901726	0.157873	0.117813	0.117154	0.116102	0.123001	0.371162
EUC_TP_200	NS-Mlava	138.15	96.3765	99.5949	96.7583	57.3099	99.261	97.0144	34.5898	55.8874	79.955	86.6876	33.1237	49.6165	75.1094	78.645	87.7075	17.7101	45.8097	63.5199	68.7066	68.9492	0.455789	0.63252	0.523982	0.300483	0.581871	0.539883	0.19438	0.393464	0.681613	0.508195	0.0497526	0.231604	0.302723	0.253655	0.272836	0.0894627	0.156713	0.112974	0.105847	0.112132	0.115226	0.390768
EUC_TP_201	NS-Petnica	140.87	98.0358	99.7849	98.0207	71.1315	99.2991	96.536	49.5655	73.9974	84.8213	89.6472	39.4273	62.4976	83.9432	88.5026	94.5995	12.0922	43.1244	64.547	69.3575	70.5149	0.462045	0.656779	0.524269	0.303533	0.582986	0.557307	0.206106	0.410644	0.739113	0.502276	0.0628105	0.246343	0.331924	0.271684	0.278618	0.0919171	0.155712	0.129703	0.115935	0.123359	0.124275	0.28626
EUC_TP_202	NS-Sana	214.637	98.2282	99.7915	98.0296	67.8334	99.245	96.7575	46.373	66.164	85.3683	91.0859	36.3361	55.6821	82.0379	87.2524	94.5773	14.9737	45.9811	68.6185	73.2653	75.0628	0.426147	0.615841	0.506229	0.27879	0.535108	0.548863	0.192578	0.358673	0.740924	0.49053	0.0538086	0.211889	0.309775	0.265949	0.273075	0.0898561	0.155629	0.133234	0.121176	0.123914	0.132209	0.34195
EUC_TP_203	Una(NS)	139.658	97.3797	99.5586	97.1332	61.892	99.2405	95.2114	43.5938	69.3438	84.307	87.3845	30.0083	50.031	74.783	82.1605	90.025	11.2624	41.0105	54.4503	59.3437	60.8795	0.478999	0.663169	0.531434	0.328539	0.64978	0.526721	0.22561	NA	0.835864	0.53821	0.0608358	0.229057	0.356212	0.308095	0.322877	0.0886094	0.158534	0.122745	0.114552	0.121216	0.127395	0.297435
EUC_TP_204	Zoja (NS)	177.439	98.0952	99.7425	97.4243	72.9351	99.4079	96.342	55.0166	75.1538	83.8103	86.6271	37.6846	58.2038	79.9167	84.2889	92.8376	14.1474	41.5079	61.4496	67.2484	68.515	0.44786	0.636947	0.512555	0.3045	0.623758	0.567255	0.212881	0.39052	0.768452	0.504452	0.0566142	0.209449	0.295488	0.247835	0.276926	0.0892061	0.156691	0.114803	0.109184	0.114904	0.117648	0.298893
EUC_TP_205	Avisto	214.637	97.8017	99.7697	97.9692	58.1956	99.2654	97.3321	44.928	67.2628	83.8664	90.8991	39.6512	54.4715	78.3606	82.212	91.3546	17.3963	47.4019	67.6306	72.7684	73.9166	0.401346	0.592927	0.520962	0.243093	0.472946	0.570686	0.185792	0.306357	0.540906	0.463923	0.0655213	0.224578	0.293962	0.251833	0.254901	0.0913651	0.159488	0.129025	0.126252	0.127965	0.129698	0.348593
EUC_TP_206	Crossway	216.563	96.7478	99.7698	97.8598	38.1441	NA	96.7013	22.9419	50.6799	79.685	89.4462	45.7154	66.1655	82.0453	85.4805	91.8369	21.5219	52.3468	67.4386	72.6305	73.4126	0.256888	0.412799	0.357651	0.14115	0.359563	0.521884	0.119686	0.150968	0.292237	0.301469	0.0395547	0.170337	0.211853	0.186362	0.208725	0.0896444	0.145949	0.105513	0.0976896	0.0972987	0.102266	0.418582
EUC_TP_207	Lemmon	196.135	98.6254	99.8383	98.1144	68.1464	99.4573	97.8826	52.0199	75.0208	86.8002	92.7701	46.1434	62.2926	83.0279	87.8449	93.3951	17.8418	48.115	67.617	71.9326	72.7315	0.404002	0.594912	0.50994	0.247291	0.505061	0.580019	0.200965	0.324853	0.628169	0.479159	0.0755891	0.239245	0.304081	0.252803	0.255964	0.0917918	0.162617	0.133794	0.131526	0.130053	0.136268	0.302815
EUC_TP_208	Merkemse	216.563	98.1772	99.7741	98.223	58.6736	99.2597	97.2196	39.0425	61.8399	80.0085	89.6761	33.43	49.759	74.3095	78.9297	87.8386	14.7861	46.0537	67.0824	72.2572	73.534	0.42527	0.637505	0.529309	0.249429	0.533512	0.544095	0.184964	0.29361	0.593777	0.483856	0.0537535	0.198779	0.273342	0.231314	0.243696	0.0892644	0.157772	0.118022	0.106017	0.112359	0.112172	0.371096
EUC_TP_209	Tp.12.12	214.637	97.9407	99.7621	98.2114	66.7677	99.3166	97.4574	47.0619	70.8157	87.276	92.8917	46.5874	63.4295	85.2166	89.4197	95.1976	20.8537	51.7184	73.7993	77.8458	79.4474	0.435173	0.640575	0.537837	0.24376	0.543047	0.519997	0.18772	0.323031	0.629744	0.504873	0.0618054	0.221609	0.304522	0.246955	0.257747	0.09377	0.158905	0.133977	0.128778	0.1254	0.129908	0.311303
EUC_TP_210	Tp.14.7	214.637	97.6284	99.7551	98.0774	42.4829	99.1146	97.0264	26.9665	46.6989	72.3995	91.4605	36.0066	51.2299	83.0411	86.6991	92.8002	17.8396	47.3379	69.2774	68.3168	69.2498	0.324009	0.501781	0.445169	0.206421	0.454615	0.555756	0.170113	0.29612	0.554832	0.42273	0.062325	0.207769	0.278065	0.240191	0.244166	0.0913449	0.155033	0.124143	0.110951	0.10805	0.108877	0.348198
EUC_TP_211	Tp.17.2	216.563	98.028	99.7994	97.6781	68.0676	99.3574	97.8417	54.4427	72.4995	85.1047	91.9144	45.2786	61.9218	81.7861	85.3478	94.0995	19.0213	50.2716	71.2273	76.853	78.0797	0.404217	0.637588	0.527061	0.263297	0.548046	0.554481	0.196179	0.32965	0.632626	0.49829	0.0716595	0.232985	0.311971	0.260382	0.270824	0.0915081	0.161126	0.131074	0.127316	0.126194	0.13477	0.297247
EUC_TP_212	Agil	216.563	97.8745	99.8035	97.8598	62.9275	99.0994	97.6296	46.1747	68.5532	86.6735	87.6836	39.2894	56.5699	82.3813	87.7456	93.9801	18.9896	49.7569	70.7778	72.7214	73.4103	0.409637	0.592423	0.505379	0.277071	0.527232	0.538502	0.200106	0.322891	0.702	0.523017	0.0606895	0.214224	0.288016	0.234262	0.248871	0.0903632	0.153482	0.117808	0.107964	0.108796	0.111626	0.303513
EUC_TP_214	Brisk	179.364	98.219	99.767	98.0414	65.7638	99.4122	97.7785	52.6531	74.6562	84.2064	86.2444	37.3831	54.4888	80.0112	83.8748	93.0933	14.277	46.1929	65.6503	70.9333	71.7536	0.413588	0.636928	0.524776	0.253152	0.567847	0.55169	0.20989	0.389886	0.720064	0.498094	0.0614079	0.217124	0.293744	0.242765	0.252412	0.0889616	0.159085	0.121484	0.110891	0.11637	0.119598	0.31015
EUC_TP_215	Chlumecký	216.103	97.515	99.6357	97.2942	62.0531	99.1032	97.156	45.4886	68.6283	80.9005	86.6855	35.9931	50.1776	75.824	78.7095	87.6392	17.5249	46.1398	63.3486	69.404	68.4238	0.397397	0.586655	0.493781	0.259223	0.563349	0.54365	0.197499	0.35111	0.653925	0.496965	0.0627387	0.215357	0.293287	0.238047	0.250843	0.0915311	0.15504	0.11759	0.112635	0.111662	0.118524	0.331152
EUC_TP_218	Feng	216.103	97.9256	99.7715	96.7493	55.9378	99.2064	97.1691	42.9547	66.8204	84.9582	93.2548	40.3517	57.6716	80.5694	85.496	93.473	22.8315	51.5175	70.3404	76.1456	76.6513	0.345965	0.522118	0.456321	0.25328	0.484646	0.564089	0.201086	0.333953	0.648999	0.518582	0.0594063	0.216587	0.295708	0.245153	0.24799	0.0923584	0.159066	0.115948	0.108114	0.108468	0.112499	0.325303
EUC_TP_219	Garant	178.946	97.8136	99.6619	97.6174	57.2985	98.9305	96.3336	40.8517	67.1095	83.8609	86.0453	38.1119	54.5608	78.9102	84.9969	91.794	18.0316	46.9228	66.9714	71.7158	72.8845	0.467252	0.670359	0.549209	0.26043	0.557923	0.573698	0.177654	0.301515	0.679922	0.510152	0.0592615	0.224007	0.287517	0.246437	0.256909	0.0904039	0.152631	0.124974	0.109284	0.114047	0.11055	0.373075
EUC_TP_223	Respect	214.637	97.7782	99.7584	97.7874	61.617	99.2731	95.2288	41.017	66.2545	83.313	89.8046	36.291	53.6943	77.6851	82.4232	91.1382	17.1642	47.2426	65.7397	71.7251	71.9591	0.377086	0.563177	0.491042	0.241649	0.534567	0.525278	0.181427	0.322895	0.706841	0.519551	0.0550312	0.212624	0.289943	0.238551	0.244351	0.0897218	0.149889	0.119198	0.107977	0.109077	0.112962	0.353588
EUC_TP_224	Slavín	178.487	97.2392	99.6275	97.7786	47.0237	99.1581	97.2012	41.2003	63.3502	82.8652	86.5297	36.7423	52.1643	75.966	80.2626	85.8419	17.1207	43.6781	65.6286	63.9895	64.6151	0.331203	0.528683	0.468098	0.236605	0.472457	0.573182	0.190487	0.30133	0.650243	0.490443	0.0587136	0.217763	0.283444	0.238304	0.246291	0.0898402	0.152278	0.126029	0.111787	0.112038	0.117881	0.313225
EUC_TP_225	Slavoj	216.103	98.1574	99.7913	97.9602	67.2152	99.2936	97.9725	47.9533	72.4792	84.5499	91.9748	43.926	64.2499	83.004	86.4269	93.7356	17.7465	49.5993	69.8509	75.3078	76.6027	0.372765	0.566423	0.48006	0.241537	0.489932	0.558312	0.195341	0.349796	0.674742	0.526309	0.0683189	0.236244	0.321988	0.267255	0.263928	0.0910055	0.154703	0.132135	0.124573	0.126807	0.132199	0.321706
EUC_TP_227	Spurt	214.637	96.1691	99.5959	97.1214	59.0441	99.2079	95.9362	40.3412	63.491	82.7574	90.6911	36.3836	53.7366	78.9539	83.5158	90.5334	20.9266	48.9778	69.0179	72.2431	72.7624	0.342415	0.515056	0.449897	0.236858	0.473972	0.575905	0.177017	0.296129	0.591813	0.453161	0.0540944	0.209474	0.292586	0.246683	0.251298	0.0896281	0.148326	0.11608	0.0975772	0.101637	0.104176	0.364612
EUC_TP_228	Start	214.637	97.0528	99.7686	97.9692	57.8663	99.1165	97.198	43.3337	67.9193	83.013	89.0263	37.3664	54.3074	79.2978	83.3036	91.3368	19.7201	50.5397	66.9185	73.8441	74.3096	0.358523	0.538777	0.481742	0.231664	0.485385	0.564121	0.190918	0.313246	0.58581	0.476095	0.0630824	0.224593	0.285457	0.235921	0.235187	0.090875	0.158957	0.122858	0.106128	0.111379	0.115595	0.313226
EUC_TP_229	Suez	178.905	98.1529	99.7828	98.0207	55.7296	99.1833	96.4165	42.3071	68.6363	84.7087	92.1631	40.3419	60.3883	82.0601	86.7854	92.6358	15.9479	45.4438	67.5912	70.8335	72.2691	0.427324	0.648584	0.541562	0.236384	0.530477	0.562662	0.192571	0.350085	0.725073	0.524241	0.0531741	0.217582	0.300572	0.249013	0.261297	0.0909656	0.170575	0.125826	0.116181	0.121283	0.125753	0.325264
EUC_TP_231	Trubadur	209.927	97.852	99.7621	97.8274	58.2326	99.2162	96.7743	41.4581	63.032	80.9042	87.7448	40.9768	57.0999	79.3562	84.5635	90.1958	14.8396	41.9015	63.4955	69.0421	70.7557	0.381984	0.571077	0.497447	0.246465	0.509595	0.541096	0.189895	0.296055	0.5478	0.446575	0.0652201	0.232448	0.301954	0.248811	0.258259	0.0901136	0.155596	0.113642	0.101221	0.105554	0.106631	0.348729
EUC_TP_232	Van	216.563	96.2876	99.6673	96.8056	47.5492	99.1111	96.5557	33.0214	53.7117	80.4093	89.1068	38.1238	50.6156	76.7558	80.6518	89.2966	19.3808	47.6621	68.1536	69.6224	71.2144	0.314115	0.490652	0.431603	0.225173	0.515353	0.571034	0.179806	0.286993	0.608518	0.479279	0.0604739	0.217024	0.288427	0.242596	0.261243	0.090431	0.154559	0.128248	0.116899	0.124021	0.124156	0.38557
EUC_TP_233	Vendelín	216.563	98.0664	99.7948	98.4047	55.9027	99.2938	96.872	38.9058	66.235	82.984	91.1974	35.7436	53.4212	77.3982	83.8616	91.283	20.6645	46.9527	64.4928	70.8606	72.507	0.386036	0.571048	0.520891	0.200982	0.470921	0.546702	0.184531	0.274725	0.5806	0.447906	0.0498361	0.204577	0.273309	0.239156	0.248412	0.0906486	0.153723	0.123542	0.112368	0.118807	0.116274	0.386449
EUC_TP_234	Vltavín	178.905	98.1411	99.7898	97.3547	63.4709	99.4319	97.5141	45.056	68.2898	87.2375	92.784	40.8494	61.2552	82.83	87.9748	94.4294	17.6528	53.0646	76.5207	76.819	77.4624	0.38691	0.589106	0.502632	0.25346	0.553778	0.553856	0.204118	0.33706	0.717615	0.511991	0.0641979	0.23382	0.3088	0.259127	0.263114	0.0925814	0.16269	0.125817	0.119408	0.122301	0.133874	0.301822
EUC_TP_236	Zefyr	216.103	97.9754	99.7828	98.0208	57.5777	99.2311	97.087	40.5263	62.3022	82.5929	91.1962	41.1078	55.0454	80.2444	84.5983	92.9247	23.9135	51.6047	69.8165	75.9562	76.9267	0.386633	0.603251	0.495961	0.234571	0.495485	0.545292	0.180825	0.316152	0.585521	0.46519	0.0602404	0.214006	0.282827	0.229481	0.239547	0.0907749	0.159611	0.121447	0.117172	0.114498	0.118029	0.363008
EUC_TP_237	Harmonie	216.103	97.8661	99.758	98.0207	55.5894	99.1887	97.0013	40.6552	67.3164	83.7	92.5375	40.9281	58.8859	80.9363	83.7082	92.7803	19.5009	50.3423	71.1249	75.7495	76.7845	0.400498	0.60826	0.520442	0.220831	0.466033	0.564798	0.185788	0.292349	0.622875	0.484543	0.059391	0.221184	0.293348	0.241923	0.247544	0.0898884	0.156633	0.126903	0.120173	0.116359	0.121664	0.343883
EUC_TP_238	Regent	178.946	98.2943	99.7994	98.2231	69.8894	99.4051	97.2384	42.1611	67.0098	84.5518	92.6862	38.6831	56.7861	78.4839	83.0282	90.9381	16.4721	47.6237	68.2657	73.2716	75.0595	0.438756	0.655224	0.559418	0.261421	0.569512	0.546536	0.204896	0.326027	0.626506	0.487546	0.0645812	0.220807	0.291658	0.251283	0.256253	0.0925386	0.158468	0.135993	0.129498	0.132796	0.131149	0.376909
EUC_TP_239	NGB1736	216.563	98.4003	99.7997	98.223	53.6161	99.3398	97.3568	39.1054	60.5302	85.4658	93.6127	45.5993	60.8616	83.1792	87.9388	93.5988	19.907	49.7027	65.3257	73.2089	74.0794	0.366104	0.564797	0.489001	0.195215	0.405607	0.548167	0.168866	0.253896	0.48447	0.366199	0.0588309	0.21035	0.261372	0.228768	0.230984	0.091467	0.147515	0.118713	0.110926	0.110018	0.109356	0.369552
EUC_TP_240	NGB2347	216.563	97.4037	99.7626	97.9807	50.4372	99.2565	97.8644	37.0641	62.4349	81.606	91.8422	46.5574	59.0261	80.2179	82.9904	89.2105	20.5419	48.7411	67.7146	68.6775	68.491	0.333061	0.515084	0.451571	0.185296	0.372816	0.549177	0.186029	0.273559	0.463197	0.368621	0.0579717	0.211171	0.261617	0.218644	0.215476	0.0911153	0.15427	0.116372	0.105877	0.107512	0.112058	0.356421
EUC_TP_241	NGB2349	214.637	97.9842	99.7854	98.0298	50.7528	98.7332	97.6166	27.9276	51.4917	79.2394	89.436	47.7837	59.1861	82.2131	87.1689	92.905	24.7002	51.144	68.5786	72.2947	72.7249	0.356614	0.526052	0.467719	0.190881	0.375381	0.550623	0.173968	0.22486	0.396789	0.294113	0.0601457	0.21999	0.265808	0.220539	0.219715	0.0908715	0.155134	0.115723	0.10748	0.105384	0.107556	0.503302
EUC_TP_242	NGB2395	216.563	97.9905	99.8031	98.102	46.1254	99.121	97.444	27.3549	50.6474	80.9821	89.3051	46.4636	57.4558	79.5684	82.4296	86.3167	23.3732	44.3203	58.6097	60.808	60.1156	0.339632	0.517368	0.454823	0.18691	0.403344	0.528016	0.14848	0.200363	0.369609	0.327891	0.0540338	0.198061	0.228378	0.190411	0.189555	0.0904342	0.150373	0.10345	0.0931983	0.0906565	0.0923816	0.479151
EUC_TP_243	NGB2452	136.061	98.1289	99.785	97.4848	70.1063	99.2858	96.8421	43.1997	70.2583	83.5716	88.3061	35.524	52.6523	77.8008	83.5833	91.3099	15.0993	45.0722	65.87	66.3072	67.3564	0.431549	0.625602	0.544474	0.286415	0.613784	0.526805	0.204551	0.361589	0.730503	0.480635	0.0541589	0.212611	0.281332	0.228371	0.228924	0.0906603	0.153913	0.123315	0.111181	0.108718	0.117058	0.296399
EUC_TP_244	NGB2453	216.563	98.1128	99.7847	97.3754	55.5446	99.051	96.807	29.0926	57.1669	84.5156	90.9477	46.0895	61.0327	77.9022	81.5786	92.4273	19.7879	48.333	67.5691	71.0752	70.0938	0.317471	0.48883	0.511107	0.210102	0.431116	0.546476	0.174346	0.243969	0.450872	0.361102	0.0656526	0.213015	0.274823	0.226664	0.217589	0.0912666	0.162523	0.118599	0.114552	0.112711	0.119637	0.369621
EUC_TP_245	NGB2464	214.637	97.4444	99.721	97.4848	50.9363	99.0027	97.4756	41.1658	61.8647	85.5835	93.9858	50.3859	62.8566	84.2843	87.7108	90.8418	18.4814	46.4712	64.0248	67.073	66.1042	0.360903	0.5356	0.462877	0.197602	0.399921	0.557972	0.178742	0.29018	0.485772	0.342741	0.0670869	0.218146	0.270994	0.221721	0.215503	0.0929625	0.160707	0.110894	0.106853	0.104511	0.112317	0.342385
EUC_TP_246	NGB2465	216.103	97.8005	99.7621	97.8995	55.1393	99.349	97.0011	34.2047	58.8048	81.1429	94.1247	48.1945	60.2271	81.4372	84.4251	90.7156	20.2049	46.3333	63.2074	65.3342	65.9526	0.330675	0.521636	0.465043	0.202895	0.382162	0.564222	0.181088	0.254913	0.43701	0.32437	0.0709677	0.22454	0.268551	0.223795	0.226104	0.0926682	0.159157	0.116238	0.112365	0.105735	0.115508	0.393552
EUC_TP_247	NGB2466	216.103	97.9286	99.7876	98.3235	48.598	99.3148	96.6943	31.578	51.6869	79.7857	90.9285	40.6023	56.7216	76.7723	82.117	84.8724	17.8772	41.3321	60.1323	59.6003	59.2235	0.32553	0.512902	0.468163	0.175326	0.367055	0.55349	0.15094	0.232295	0.401738	0.283406	0.0541142	0.202234	0.242315	0.197538	0.201938	0.088734	0.148806	0.103437	0.0887026	0.0870878	0.0850601	0.397092
EUC_TP_248	NGB2468	214.637	97.2142	99.7332	97.5454	50.6358	98.8976	97.9505	44.6118	64.3749	84.9858	92.8337	42.9274	55.3308	79.5447	83.2294	85.8862	19.6983	44.3779	60.0223	60.168	60.5139	0.313166	0.495525	0.445698	0.17918	0.353729	0.559587	0.18334	0.263763	0.4751	0.315031	0.053522	0.207939	0.26282	0.214118	0.208937	0.090422	0.145139	0.0928834	0.088708	0.0854092	0.0946436	0.301058
EUC_TP_249	NGB2469	214.637	96.4652	99.6753	97.8481	40.8163	98.4953	97.618	27.9712	50.9312	80.6403	91.8518	42.2598	54.7926	75.7657	80.1062	83.9047	19.8872	43.4399	59.3418	59.7875	59.1456	0.322374	0.492334	0.449324	0.187088	0.390526	0.554497	0.148351	0.212777	0.396709	0.335665	0.0538414	0.19667	0.233529	0.197516	0.195804	0.0904944	0.15823	0.106387	0.0928176	0.0915337	0.0980884	0.438052
EUC_TP_250	NGB2471	216.103	97.7736	99.7662	97.2338	46.5906	98.7844	97.9585	37.2125	59.6271	81.4483	92.057	48.1436	58.6285	79.0685	83.616	85.2882	20.7072	43.2219	60.5767	58.5262	58.6029	0.29931	0.49191	0.443612	0.172798	0.357562	0.537359	0.182128	0.251286	0.446314	0.315163	0.0621561	0.210607	0.255385	0.207555	0.208206	0.0908645	0.151042	0.111654	0.0995431	0.0982062	0.10202	0.373426
EUC_TP_251	NGB2472	178.946	98.3011	99.8031	98.3441	53.4497	99.2306	97.511	30.5215	51.5508	80.6286	91.9194	48.4419	61.9187	82.0406	83.847	87.2336	21.6861	44.7812	60.9036	61.8171	60.9834	0.351112	0.530656	0.476994	0.182904	0.385181	0.542315	0.15016	0.219282	0.380698	0.303563	0.0534791	0.201757	0.24787	0.198224	0.198469	0.0894168	0.143065	0.102453	0.089763	0.0895789	0.0892709	0.434169
EUC_TP_252	NGB2473	216.563	96.025	99.7524	97.8598	47.0483	98.7286	97.6095	32.2569	55.7133	80.8304	90.0895	47.5741	57.5172	77.5105	80.3731	84.7747	25.0005	46.9387	61.597	62.0031	61.2476	0.324306	0.494886	0.469719	0.190183	0.381711	0.542557	0.15899	0.251055	0.389666	0.307185	0.0527808	0.197232	0.244068	0.198217	0.19371	0.0914506	0.15808	0.10738	0.0938195	0.0925929	0.0958687	0.416965
EUC_TP_253	NGB2474	216.103	97.3603	99.7405	98.4446	54.2341	99.3118	97.3953	36.176	60.6656	84.7308	95.5148	47.5622	62.5972	79.968	82.9869	89.2102	18.0513	44.0974	64.476	64.3251	64.8774	0.336121	0.509967	0.455742	0.197938	0.405118	0.544223	0.164736	0.258235	0.452184	0.328746	0.0634912	0.215947	0.263176	0.218765	0.210208	0.0906586	0.162453	0.113387	0.1052	0.10336	0.107412	0.358776
EUC_TP_254	NGB2475	216.103	96.8888	99.6815	97.8391	55.7027	99.2146	96.1381	31.3602	53.6587	81.5596	93.4305	44.8957	57.8579	80.5889	84.1631	90.727	21.7184	44.6537	62.8894	61.1021	61.4106	0.305305	0.477927	0.432848	0.19247	0.395078	0.548392	0.157113	0.212652	0.389342	0.281839	0.051062	0.206845	0.252047	0.20785	0.209308	0.0904295	0.14648	0.0987457	0.093172	0.0911629	0.0930744	0.394741
EUC_TP_255	NGB2476	214.637	97.9181	99.783	98.0903	51.6333	99.2276	97.722	36.8219	56.1648	82.3458	91.9028	49.0762	61.4292	81.4524	84.4619	86.9223	22.1525	43.1512	55.8403	57.4663	57.131	0.294069	0.46545	0.420429	0.17438	0.351891	0.539564	0.183206	0.249839	0.412498	0.283317	0.0596812	0.219803	0.258087	0.205756	0.200795	0.0917254	0.146704	0.104902	0.0915881	0.0900405	0.0934352	0.385737
EUC_TP_256	NGB2477	216.563	97.8548	99.7847	97.3754	44.2637	99.066	96.7414	30.3959	55.3678	79.4675	88.2949	40.3771	51.4689	74.5801	77.9049	80.2921	16.297	41.6774	59.5674	58.7693	58.2425	0.292635	0.445948	0.405122	0.202826	0.368792	0.5621	0.163766	0.239867	0.399509	0.300518	0.0425018	0.185311	0.236632	0.190913	0.19992	0.09258	0.148588	0.101261	0.0972365	0.0936773	0.0979412	0.463104
EUC_TP_257	NGB2481	216.563	98.0061	99.7761	98.0663	50.3789	99.1485	97.3649	35.0775	59.0633	83.4858	91.1628	44.2107	56.5003	77.8301	81.0437	83.7097	24.0684	42.6887	59.3785	59.3701	58.8179	0.280981	0.511561	0.387859	0.187435	0.379764	0.536586	0.17271	0.265013	0.448184	0.319203	0.0663166	0.214418	0.247586	0.212626	0.202052	0.0906913	0.152063	0.112229	0.102988	0.0984007	0.106195	0.418084
EUC_TP_258	NGB2482	216.563	97.4691	99.7085	96.891	46.1145	98.7742	95.159	26.5579	46.7266	76.4373	82.1104	40.2943	51.0217	73.8642	75.6834	76.9031	19.4269	42.6147	57.5137	55.9013	55.5221	0.290426	0.489072	0.423283	0.166254	0.356501	0.548449	0.158115	0.190839	0.361151	0.304519	0.0409612	0.192096	0.210817	0.179453	0.173463	0.0914269	0.140008	0.0958224	0.0878624	0.0835458	0.0817941	0.478727
EUC_TP_259	NGB2494	214.637	97.8955	99.7686	97.3032	44.9576	NA	97.7521	38.5191	59.0307	82.2551	91.9767	44.4029	52.3377	77.8536	80.34	84.6085	24.3459	46.3504	62.0015	63.4425	61.9856	0.302622	0.465111	0.431001	0.198866	0.373028	0.545812	0.173798	0.248393	0.427129	0.296574	0.0619064	0.214099	0.260235	0.208423	0.207607	0.0916307	0.159778	0.117493	0.104823	0.109698	0.112465	0.412057
EUC_TP_260	NGB2495	216.103	97.0124	99.7613	98.0207	44.8374	99.2442	96.9164	26.2272	49.8359	80.621	94.675	45.7588	60.1507	79.3279	83.0931	90.2396	21.1048	44.9199	59.7849	62.3397	60.9989	0.333735	0.511033	0.453402	0.183939	0.348338	0.54165	0.14964	0.227074	0.432298	0.3023	0.0583046	0.208343	0.267259	0.221077	0.217225	0.0885599	0.152634	0.10746	0.0987357	0.0931893	0.0955732	0.470448
EUC_TP_261	NGB2569	216.563	98.4959	99.8035	98.3441	53.0447	99.288	97.0262	38.2397	61.9657	86.3353	92.8627	49.772	67.9179	86.3519	90.714	95.6742	22.5213	50.4488	68.6226	70.6124	70.8251	0.393584	0.584881	0.50843	0.210755	0.388772	0.542983	0.182012	0.261863	0.449886	0.345865	0.0620556	0.22079	0.276528	0.236531	0.233558	0.0907921	0.160098	0.118872	0.111928	0.112617	0.11935	0.356224
EUC_TP_262	NGB2598	216.103	97.7598	99.7673	97.9602	52.1842	99.271	97.6635	29.3533	50.4979	81.3845	89.5573	43.711	54.0873	77.5272	80.7618	86.936	21.6272	43.9914	59.5529	59.8766	59.605	0.321817	0.492241	0.427558	0.177359	0.361297	0.542257	0.16925	0.237904	0.391934	0.290924	0.0523812	0.193308	0.230521	0.185031	0.19025	0.0895605	0.147404	0.0944244	0.0872056	0.0837389	0.0862581	0.445952
EUC_TP_263	NGB2599	216.103	96.7207	99.7164	97.8391	50.947	99.0632	97.2856	27.0953	48.6343	81.4366	93.0979	41.4577	51.6231	75.2472	78.2052	81.5989	20.4789	40.2611	53.0442	53.5717	53.2494	0.293485	0.460549	0.428925	0.18349	0.38271	0.571679	0.158097	0.208414	0.413724	0.347912	0.0592547	0.205643	0.242297	0.199027	0.196046	0.0906179	0.147484	0.107356	0.0950711	0.0912226	0.0940386	0.498179
EUC_TP_264	NGB2600	216.563	98.2345	99.784	98.2231	49.6452	99.1072	96.756	34.3088	54.553	81.6712	89.4833	44.7717	54.9111	78.1078	82.7784	87.3102	21.2668	44.5869	58.5748	61.2049	61.4821	0.347764	0.535377	0.474868	0.181402	0.382351	0.561452	0.161351	0.219982	0.384515	0.284443	0.0428342	0.193117	0.221611	0.18605	0.184288	0.0900066	0.140465	0.0964254	0.0884976	0.0899981	0.0881044	0.441426
EUC_TP_265	NGB2739	216.103	98.2141	99.7908	98.3235	45.1958	99.14	97.7482	28.0644	50.5177	80.8247	92.294	48.5426	61.7175	82.4521	84.8888	91.3183	23.0721	47.9131	63.0269	65.5809	65.7687	0.369543	0.556396	0.488871	0.166859	0.361171	0.525342	0.173269	0.226587	0.421445	0.339115	0.0530607	0.202057	0.255298	0.218842	0.215704	0.090321	0.147154	0.106377	0.0971514	0.0932827	0.0976815	0.424267
EUC_TP_266	NGB2740	216.103	97.6742	99.7132	97.5364	45.4767	98.8243	96.5327	34.4783	56.9523	82.5259	94.3924	46.6445	61.2718	82.6005	86.4258	93.0104	17.4501	45.6761	64.6409	65.9497	66.511	0.341469	0.53763	0.458934	0.187326	0.394229	0.546928	0.190058	0.283951	0.462803	0.328653	0.0663453	0.218989	0.270478	0.219089	0.220506	0.0917215	0.168584	0.119156	0.110223	0.107372	0.108525	0.404992
EUC_TP_267	NGB2742	216.103	97.8423	99.7828	97.6575	52.2098	99.1886	97.6903	33.7712	58.0963	85.1231	94.3859	49.6418	62.9397	83.8866	87.7175	90.9902	20.148	41.7705	57.787	60.2924	58.8485	0.313296	0.510226	0.469394	0.189924	0.37799	0.540112	0.178076	0.237236	0.432162	0.364654	0.061306	0.202472	0.247024	0.200089	0.203003	0.0906312	0.143918	0.103673	0.0969968	0.0898534	0.09187	0.392929
EUC_TP_268	NGB2745	216.103	98.1363	99.7965	98.2024	47.1559	98.9988	95.882	30.945	53.2915	78.4411	88.148	42.4345	52.4434	75.0685	77.4819	78.267	23.8056	42.4008	54.8936	56.8535	56.4544	0.329246	0.498911	0.474201	0.180418	0.385144	0.569298	0.166599	0.227536	0.415695	0.29017	0.0505442	0.194504	0.224495	0.189825	0.190372	0.0906309	0.145358	0.0985314	0.0843472	0.0849157	0.0817382	0.476719
EUC_TP_269	NGB2746	216.103	97.7987	99.7618	98.0813	55.6115	98.902	97.2936	29.4797	51.0511	77.9879	84.4343	40.073	49.7813	74.9605	78.3995	82.2448	22.3968	45.9566	62.5878	62.1713	63.4423	0.314656	0.490912	0.441427	0.187381	0.387497	0.55423	0.150877	0.240747	0.372442	0.278945	0.0498596	0.19089	0.230398	0.187163	0.190445	0.0898041	0.148667	0.0985652	0.0911523	0.0924104	0.0918383	0.442172
EUC_TP_270	NGB2747	177.692	97.1016	99.7671	97.6176	58.5755	99.1842	97.3044	36.0162	57.2259	77.7433	83.7611	33.3395	49.8349	72.9472	78.6778	86.3091	16.2407	43.794	60.0223	67.7217	69.221	0.412228	0.609314	0.529605	0.223724	0.482153	0.556576	0.177999	0.273019	0.51192	0.419247	0.0550964	0.208031	0.271994	0.236563	0.2649	0.0888457	0.144217	0.125212	0.115703	0.118718	0.12139	0.412804
EUC_TP_271	NGB2748	214.637	98.1555	99.7983	98.1509	48.836	99.1763	97.802	25.7277	47.4833	80.8188	90.5161	34.3511	50.414	74.9314	78.0321	88.6306	21.5104	50.6541	67.7571	71.7361	71.3954	0.394698	0.577456	0.508048	0.188612	0.410252	0.544348	0.148658	0.235413	0.443804	0.39219	0.0485931	0.208333	0.27538	0.235567	0.234735	0.0917125	0.16386	0.128309	0.119706	0.125255	0.126787	0.409922
EUC_TP_272	NGB2749	214.637	97.8253	99.7662	97.3638	49.1337	99.37	97.466	33.0603	55.1487	82.2568	92.7431	40.251	56.4351	82.0407	85.9736	91.8322	19.5422	49.1839	68.9187	70.0972	71.2279	0.332405	0.515241	0.43408	0.1954	0.421824	0.540297	0.1638	0.242124	0.442139	0.359138	0.0535541	0.197139	0.259379	0.209348	0.214897	0.0914503	0.153499	0.112735	0.101765	0.0961194	0.0982626	0.403682
EUC_TP_273	NGB2750	177.439	98.0699	99.7765	98.0296	56.3248	99.2529	97.1391	37.735	62.6531	81.881	88.2224	33.8114	52.1032	73.88	79.9958	90.093	15.081	46.0298	62.9536	71.9289	72.8915	0.389068	0.600109	0.515195	0.221501	0.485464	0.569947	0.172314	0.260442	0.578968	0.445154	0.0453748	0.206681	0.267388	0.225554	0.235587	0.0896357	0.153198	0.112483	0.108132	0.112146	0.111213	0.373461
EUC_TP_274	NGB2751	216.103	98.2671	99.7958	98.384	58.5158	99.205	96.4508	39.6042	63.0733	85.7009	92.9968	45.909	57.6771	84.3522	87.2875	92.1376	19.6044	43.9021	61.31	62.3531	62.3303	0.361757	0.545452	0.480873	0.194984	0.42262	0.551533	0.166244	0.274745	0.460201	0.341	0.0534141	0.215978	0.26256	0.218965	0.216004	0.0897682	0.146045	0.105612	0.0911194	0.0920188	0.0950063	0.387493
EUC_TP_275	NGB4126	216.103	97.7467	99.7874	98.3235	51.9521	99.3112	96.2965	31.3113	49.1529	78.0399	88.9493	39.5462	53.1626	77.2232	82.3613	90.8068	17.119	45.6939	66.9374	69.8927	70.4521	0.363757	0.568956	0.499807	0.198068	0.404716	0.567832	0.169477	0.231211	0.450265	0.377422	0.0598899	0.216068	0.280601	0.240639	0.252968	0.0904921	0.154232	0.123752	0.115116	0.120989	0.122827	0.479134
EUC_TP_277	NGB7510	216.563	96.8878	99.7742	97.6176	44.7021	99.1406	96.5718	29.3227	52.6408	81.6405	90.453	46.8177	57.8497	81.0569	84.6024	88.4956	19.5547	44.5513	60.2245	61.3757	61.1918	0.372794	0.545148	0.48421	0.214064	0.397005	0.566294	0.175324	0.248351	0.438037	0.306241	0.0594396	0.211541	0.254207	0.217156	0.221447	0.0919784	0.155165	0.112175	0.103278	0.102334	0.104942	0.41917
EUC_TP_278	NGB9966	214.637	97.6705	99.7765	98.2114	45.757	98.9363	97.7426	30.7038	57.1404	84.6138	93.2557	50.9886	64.6613	84.5023	87.7652	92.8578	19.3391	47.2421	66.2834	67.7767	68.9928	0.310856	0.500601	0.438938	0.188941	0.388136	0.542314	0.16565	0.236886	0.448113	0.307565	0.0624397	0.226756	0.282385	0.231961	0.235619	0.0914906	0.150427	0.117859	0.10007	0.104053	0.106988	0.374326
EUC_TP_279	Diadem	135.019	98.153	99.7644	97.4153	66.1849	99.2714	96.167	47.6109	71.1676	83.7169	85.957	39.0871	57.3819	79.8302	83.9835	89.8322	11.6599	42.6389	61.5386	68.6031	70.3467	0.425338	0.636733	0.53844	0.274918	0.561795	0.533561	0.206524	0.392601	0.762622	0.554952	0.0549238	0.221831	0.316014	0.276196	0.287953	0.0906221	0.152732	0.126098	0.12051	0.124746	0.132387	0.323025
EUC_TP_280	Diper	139.198	98.1829	99.7827	97.8997	64.2546	99.3338	96.5979	48.2497	71.5964	84.6068	92.0256	43.0825	62.1954	85.4958	89.35	94.2399	13.8344	46.5122	69.0875	77.1149	78.7297	0.433318	0.64801	0.545005	0.276033	0.537332	0.563888	0.207562	0.336512	0.694526	0.540442	0.0659054	0.24587	0.334401	0.28029	0.293337	0.0904333	0.1557	0.135211	0.126729	0.126894	0.131194	0.27231
EUC_TP_281	Diplo	177.439	98.1123	99.7965	97.6663	52.3308	98.7986	95.3878	38.3853	64.1065	83.0631	88.9987	33.6863	50.853	76.5033	80.5432	86.5906	13.1277	43.0172	61.7392	69.4681	70.0875	0.44174	0.647126	0.54859	0.249729	0.506515	0.581381	0.19354	0.321671	0.65887	0.536202	0.0715778	0.228744	0.318068	0.25164	0.268313	0.0922552	0.168374	0.139101	0.124714	0.128974	0.139694	0.32188
EUC_TP_282	Kindia	137.109	98.0736	99.7936	97.8391	51.7972	99.1627	96.6668	33.9356	56.2211	80.3167	88.8726	35.6731	51.0491	75.0535	79.902	90.8798	14.4247	39.7549	62.1042	66.1077	67.9298	0.469828	0.665505	0.578583	0.243252	0.501445	0.545252	0.17972	0.272918	0.540466	0.441552	0.0635435	0.222184	0.289664	0.250125	0.27365	0.09013	0.153934	0.133052	0.123632	0.124564	0.131203	0.366385
EUC_TP_283	Affoltern i.E._325	136.061	96.9456	99.7715	97.6665	62.5708	99.0957	95.7972	39.6542	59.5568	78.6692	79.2491	33.9821	47.4092	72.512	74.9673	81.3964	15.7267	41.9626	60.4001	67.3326	68.5123	0.317017	0.486186	0.427884	0.251328	0.518783	0.557617	0.179295	0.296417	0.55726	0.413813	0.0488342	0.198452	0.27784	0.227687	0.24753	0.0900544	0.152615	0.115091	0.102893	0.105923	0.11242	0.386144
EUC_TP_284	Bern_76	131.045	97.7187	99.7923	96.8792	56.178	99.2502	96.4518	34.9581	56.3696	74.9668	77.6267	34.3485	45.7008	72.0772	71.9933	78.3901	13.5361	42.1412	64.3913	71.0917	71.5341	0.440885	0.632998	0.523247	0.264037	0.548007	0.538194	0.198209	0.243275	0.589291	0.416211	0.0627565	0.223293	0.302502	0.245938	0.267195	0.0903526	0.162869	0.14192	0.104871	0.133181	0.138998	0.466367
EUC_TP_285	Bigenthal_163	137.527	97.9027	99.7582	97.052	65.1765	99.0502	94.994	41.6247	62.7446	80.462	79.7447	37.5919	49.5463	75.689	80.9874	86.5076	12.9456	41.4858	65.4982	71.2057	71.7691	0.39503	0.582586	0.496834	0.285036	0.588304	0.524773	0.190795	0.332534	0.595625	0.442582	0.0578343	0.217138	0.287477	0.235621	0.256596	0.0903599	0.156323	0.12435	0.108524	0.122861	0.123379	0.378267
EUC_TP_286	Biglen_352	135.437	97.4967	99.606	98.052	62.6652	99.2901	95.8622	40.0351	61.7146	81.1359	84.666	37.0672	50.3729	77.0515	79.6842	84.2882	14.938	47.0277	69.4338	73.5746	75.1246	0.374812	0.561961	0.478309	0.246059	0.543265	0.543559	0.193834	0.314536	0.607952	0.427407	0.0550531	0.206355	0.28434	0.235843	0.248968	0.0921722	0.160018	0.1257	0.115695	0.124879	0.130253	0.399109
EUC_TP_287	Englisberg_249	134.389	97.9368	99.7765	96.2133	64.1645	99.1749	94.7929	36.883	57.4916	80.9068	81.8521	38.0059	54.7873	77.2672	79.1517	87.4335	14.0274	42.9185	60.7069	71.3784	72.2322	0.420038	0.614477	0.50523	0.284913	0.53687	0.531944	0.19481	0.326869	0.592632	0.446146	0.0712452	0.233716	0.321282	0.262034	0.278713	0.091103	0.156581	0.130233	0.118083	0.126429	0.130816	0.351645
EUC_TP_288	Grossdietwil_21	132.97	98.2439	99.7681	97.9807	67.737	99.0758	95.129	45.3216	68.1207	83.5233	83.7911	39.2129	56.4986	79.7316	84.6372	88.5046	13.1501	42.8465	66.6916	72.992	75.4832	0.431833	0.621048	0.520344	0.259883	0.54777	0.539735	0.202566	0.359957	0.639442	0.422659	0.0587939	0.20689	0.290742	0.245652	0.260542	0.0906293	0.154285	0.116264	0.106824	0.116739	0.123303	0.384868
EUC_TP_289	Haeusernmoos_333	133.347	97.8224	99.713	96.1069	57.6601	99.1579	96.6469	37.4235	57.0635	76.6625	80.998	31.7258	45.6512	69.4688	72.2481	81.7931	10.9328	40.3735	60.4892	64.1298	65.3553	0.366459	0.530853	0.453503	0.261201	0.555898	0.569924	0.173832	0.299435	0.552102	0.423311	0.0558722	0.20332	0.301405	0.253127	0.264268	0.089286	0.153791	0.113171	0.106728	0.114069	0.119698	0.377611
EUC_TP_290	Koeniz_239	175.979	NA	NA	NA	39.2811	NA	95.9963	20.1994	38.2598	77.7701	84.5019	29.7394	45.2406	67.3683	71.5545	75.8235	11.3395	40.445	56.1796	60.8639	61.0762	0.325102	0.499296	0.45516	0.231525	0.459755	0.550359	0.140257	0.244037	0.48102	0.346603	0.052531	0.195483	0.256539	0.213756	0.226045	0.0866009	0.156617	0.121457	0.107088	0.111591	0.113288	0.4862
EUC_TP_291	Koeniz_247	135.019	96.5155	99.7715	97.8274	61.2157	99.0822	96.6318	39.4147	61.2416	76.923	84.3009	31.8987	45.5394	69.8324	75.9993	81.8468	15.6981	40.8095	58.6027	65.7941	66.7165	0.391382	0.561268	0.463503	0.293304	0.526152	0.545905	0.203157	0.356362	0.64899	0.444499	0.0479254	0.20025	0.284056	0.240258	0.262514	0.0916692	0.147783	0.131404	0.114076	0.122227	0.127241	0.377948
EUC_TP_292	Lauperswil_138	135.019	97.6656	99.5743	97.294	53.5021	98.9976	NA	38.3951	57.542	79.5312	78.9462	31.3473	47.8153	71.3161	76.0194	82.0287	13.4256	39.0911	60.8898	66.7904	69.2698	0.390136	0.568757	0.476688	0.239774	0.488972	0.554377	0.187512	0.301458	0.582075	0.4183	0.0510365	0.212021	0.293239	0.259879	0.266543	0.0896772	0.154945	0.125769	0.116111	0.123071	0.12221	0.364315
EUC_TP_293	MontCalme	139.198	98.2905	99.7913	97.6573	66.9501	99.3603	96.5648	43.1681	64.7642	81.5145	90.1376	38.9149	56.1943	81.2475	85.4526	93.0894	11.5803	45.6516	68.4678	76.7071	78.5248	0.438003	0.625038	0.530562	0.262765	0.559916	0.528398	0.200556	0.323383	0.665917	0.485251	0.0637089	0.228368	0.310332	0.26056	0.276456	0.0886696	0.159015	0.123867	0.114909	0.124143	0.131445	0.308775
EUC_TP_294	Neuenegg_340	176.815	98.1854	99.7898	97.8995	60.1168	98.912	96.5754	38.7895	61.7082	82.4182	87.6369	37.1408	52.9269	76.9914	81.9273	89.8491	16.9419	45.7114	67.0704	73.4243	74.906	0.439402	0.639688	0.5492	0.249553	0.532585	0.532431	0.198979	0.300875	0.598838	0.49583	0.0669056	0.233699	0.311643	0.266137	0.280722	0.0909988	0.158107	0.132319	0.128576	0.137351	0.137036	0.357711
EUC_TP_295	Niederscherli_273	133.553	97.8768	99.7662	97.8274	69.4778	98.8095	96.5499	40.2609	62.6204	80.4641	79.5666	35.3853	53.1664	75.1814	79.2642	83.3846	11.7281	38.6634	58.0507	65.2731	68.156	0.376757	0.564596	0.453819	0.294915	0.586993	0.513489	0.194866	0.345261	0.601111	0.397804	0.0548828	0.222145	0.298324	0.25339	0.267486	0.0901697	0.156225	0.116972	0.116543	0.121947	0.132403	0.386415
EUC_TP_296	Oberbottigen_7	138.363	97.1323	99.7713	96.8703	53.8941	98.8691	96.0327	31.4711	56.3143	81.2534	83.5506	31.4877	48.8917	74.3072	78.9647	88.0702	12.3572	40.7137	63.7404	70.7012	71.7522	0.430159	0.612469	0.501866	0.270439	0.521488	0.532226	0.198418	0.297629	0.62501	0.455178	0.0591459	0.22336	0.304248	0.253977	0.259866	0.0889735	0.155682	0.13588	0.125679	0.129714	0.137856	0.388218
EUC_TP_297	Oberoenz_321	135.019	98.1485	99.7797	95.8412	57.5544	99.0312	95.5843	35.8382	56.4898	77.5941	84.8525	35.1895	49.5696	68.7516	73.2011	78.5118	13.9552	39.5336	60.5435	67.8006	69.0287	0.371434	0.522271	0.449206	0.327932	0.549317	0.51976	0.213723	0.382863	0.687252	0.470029	0.0730217	0.2507	0.33931	0.283705	0.2891	0.0906276	0.160775	0.143977	0.131854	0.14116	0.147617	0.32799
EUC_TP_298	Oeschenbach_330	175.979	97.2813	99.517	96.1438	51.5234	98.9233	96.1337	29.5389	49.6972	76.1448	77.8747	28.5139	42.1469	66.021	68.1999	73.5481	12.8855	41.4773	61.9172	65.9404	67.2947	0.349312	0.52567	0.444587	0.229744	0.493412	0.545764	0.167765	0.255621	0.480588	0.393905	0.0408863	0.194421	0.276186	0.230692	0.246021	0.0899656	0.157636	0.130221	0.111247	0.127055	0.126067	0.437519
EUC_TP_299	Renova	134.183	97.6902	99.7423	96.8704	64.1126	99.1353	95.7805	41.7964	61.0287	82.2195	88.003	42.4065	58.1428	80.6246	85.1259	92.749	17.9502	46.3191	72.0889	74.5337	77.1029	0.353726	0.525409	0.447957	0.29268	0.561375	0.540294	0.16981	0.331254	0.579743	0.407482	0.069526	0.231341	0.313067	0.256204	0.264483	0.0926133	0.165435	0.151844	0.139794	0.147325	0.14854	0.359509
EUC_TP_300	Riggisberg_318	137.15	97.8302	99.7671	97.7781	50.055	99.095	94.9814	22.98	49.0765	79.6154	86.2864	25.456	40.6877	71.3228	73.6919	75.1598	12.0276	35.1392	55.9959	61.2922	61.9089	0.352055	0.550247	0.46901	0.246909	0.527269	0.557945	0.139318	0.232001	0.562708	0.385829	0.0432936	0.193239	0.299772	0.244185	0.261878	0.088882	0.161682	0.128906	0.117062	0.118839	0.12601	0.437118
EUC_TP_301	Rueedisbach_332	134.183	97.9166	99.7292	97.6573	66.2416	99.2635	96.0617	36.5216	61.1718	80.8166	84.5243	32.63	48.6013	71.3503	76.9452	84.7975	12.3999	39.6991	55.8295	64.8034	66.6306	0.463224	0.671861	0.538231	0.289613	0.612374	0.543437	0.179556	0.313449	0.637436	0.437769	0.0559735	0.208536	0.305392	0.247582	0.275202	0.0916945	0.157042	0.124417	0.108292	0.117314	0.122115	0.393014
EUC_TP_302	Rüttinova	134.642	98.4176	99.8085	97.9203	63.6816	99.2348	95.7515	42.8431	65.4578	81.5838	84.7826	41.0745	55.2337	79.2504	81.4669	90.2131	23.6425	53.326	79.5542	85.1523	86.8877	0.374773	0.530389	0.467895	0.25506	0.513271	0.544966	0.180305	0.320266	0.572274	0.411835	0.0590178	0.208585	0.283981	0.235069	0.254149	0.0889615	0.156455	0.133574	0.129466	0.135532	0.135812	0.405476
EUC_TP_303	Schmitten_5	139.24	97.5116	99.7742	97.8531	68.3864	99.179	96.6834	46.6595	68.6268	82.9268	83.4353	35.4621	51.2221	76.0914	79.2043	87.1954	12.8072	45.6205	64.3143	74.0131	75.1693	0.426616	0.617804	0.524896	0.29903	0.583606	0.519684	0.216394	0.388238	0.601616	0.414826	0.065125	0.211318	0.30157	0.261593	0.271374	0.0898754	0.157172	0.135194	0.123429	0.134243	0.13438	0.38436
EUC_TP_304	Signau_154	132.97	97.8613	99.7231	96.7309	50.9791	98.8693	96.4703	30.4135	50.8845	74.3886	76.6132	31.2739	44.2325	68.9019	70.4493	77.0443	13.5315	37.812	56.9224	61.2978	63.1523	0.350865	0.509226	0.438599	0.233562	0.489301	0.561739	0.174062	0.328626	0.615033	0.420631	0.0561244	0.212525	0.307799	0.257339	0.276753	0.090948	0.156357	0.128935	0.11263	0.123413	0.128536	0.472128
EUC_TP_305	Wasen i.E._199	133.347	98.0713	99.7984	97.5364	65.6194	98.9246	95.8821	33.4165	56.214	77.7658	79.1381	32.6456	46.3043	70.1477	72.8738	80.0498	15.4303	39.5764	59.9473	68.1811	71.2355	0.408489	0.579287	0.494776	0.282131	0.576233	0.574883	0.182924	0.32079	0.592452	0.462103	0.049212	0.209186	0.290025	0.251501	0.28219	0.0901833	0.155363	0.129115	0.121093	0.12959	0.130451	0.415339
EUC_TP_306	Weier i.E._327	138.15	97.8955	99.7686	97.7527	44.5899	99.08	94.1689	28.2865	47.6403	68.6819	74.0918	28.0826	42.07	71.9858	76.4325	83.832	12.4771	35.0459	50.7832	55.9666	57.574	0.364893	0.531332	0.469304	0.227674	0.489521	0.567053	0.175654	0.286678	0.57397	0.41638	0.0509044	0.204364	0.285279	0.241044	0.256997	0.091698	0.163176	0.132545	0.129695	0.127949	0.128176	0.391594
EUC_TP_307	Aa 3090	214.637	97.8955	99.7686	98.052	34.4617	99.1409	97.3498	10.6873	29.4289	67.8434	81.5566	31.5963	44.0241	71.1614	76.8494	87.2481	17.9286	46.4101	62.6928	70.0747	70.8602	0.38522	0.575643	0.488794	0.150564	0.330258	0.553548	0.111953	0.100466	0.249587	0.260004	0.0278215	0.166247	0.226963	0.193291	0.210296	0.0859325	0.137389	0.101949	0.0899206	0.0926947	0.0949167	0.612517
EUC_TP_308	Aa 3108	214.637	97.9841	99.7587	97.727	56.1328	98.9806	97.5497	35.3452	58.3892	78.9943	81.0762	24.9981	38.7131	63.2435	67.5866	74.226	13.2766	36.3694	52.6772	57.2753	58.5655	0.361624	0.542401	0.468812	0.222912	0.49897	0.53451	0.17248	0.318473	0.638583	0.451051	0.0318336	0.179289	0.237348	0.197892	0.218952	0.089569	0.145953	0.0998677	0.0882723	0.0940629	0.102058	0.382336
EUC_TP_309	Aa 3507	139.24	96.8367	NA	97.7781	48.038	98.6066	96.9626	16.0425	36.3182	78.2051	80.533	41.0187	50.8316	70.0406	72.0288	75.8536	21.2775	39.0366	52.7346	54.2785	54.576	0.267424	0.401825	0.456686	0.112052	0.345478	0.531172	0.129849	0.118414	0.23033	0.16722	0.0286766	0.160287	0.185352	0.150146	0.143884	0.0878787	0.135864	0.0721587	0.0555325	0.0561216	0.0569753	0.495431
EUC_TP_310	Aa 4189	131.716	NA	NA	NA	47.6571	NA	96.1273	18.3285	36.6046	77.4484	84.7137	39.054	38.2382	67.9191	66.6795	NA	20.5831	32.8175	NA	NA	NA	0.232468	0.395509	0.347154	0.161591	0.268927	0.53047	0.120372	0.111504	0.160133	0.152745	0.0204193	0.135118	0.168392	0.116353	0.119459	0.0873746	0.131222	0.063249	0.0533686	0.0526262	0.0569855	0.582352
EUC_TP_311	Aa 4297	134.389	97.6029	99.7659	97.7876	44.1408	98.9285	96.7043	21.9436	40.8832	77.5889	84.5027	28.1178	46.0153	71.066	73.9175	74.7935	23.5236	39.52	59.7513	60.5896	58.7992	0.295607	0.453863	0.423213	0.181369	0.323119	0.545923	0.139386	0.159475	0.294481	0.223863	0.0310416	0.154977	0.199551	0.137852	0.142404	0.0885703	0.138603	0.0776491	0.0664777	0.0648551	0.0644068	0.536848
EUC_TP_312	Aa 4398	135.019	97.3941	99.7446	97.3181	39.9535	NA	96.4305	14.7137	NA	NA	NA	23.958	NA	NA	NA	NA	20.5457	36.8567	45.9446	NA	NA	NA	NA	NA	0.143466	0.263186	0.507731	0.12002	0.124622	0.217912	0.140429	0.0188013	0.143879	NA	NA	NA	0.0880908	0.124987	NA	NA	NA	NA	0.545863
EUC_TP_313	Aa 4403	214.637	96.2916	NA	96.3346	38.3886	99.0933	94.5169	7.62044	32.9991	NA	74.4209	29.0776	43.6372	65.8543	NA	71.5219	19.3714	47.9997	59.631	60.1024	59.7716	0.220626	0.384797	0.332853	0.116576	0.372577	0.534979	0.103861	0.0540715	0.308745	0.323499	0.0286708	0.12304	0.153048	0.12867	0.147037	0.0890583	0.130764	0.0909104	0.0757843	0.0569664	0.0570306	0.63467
EUC_TP_315	Aa 4445	137.732	97.4909	99.7621	97.7527	37.0785	98.7902	95.7682	19.9547	37.7763	71.9258	74.3775	27.5686	42.592	NA	NA	74.0563	11.8767	37.0478	51.6245	54.0928	54.3745	0.361165	0.522823	0.461775	0.20689	0.405579	0.555816	0.144183	0.235559	0.441108	0.322455	0.0343913	0.176816	0.2368	0.20303	0.227134	0.0882118	0.14764	0.0956718	0.0790289	0.0849907	0.0872867	0.515447
EUC_TP_316	Aa 4448	130.839	97.0665	99.7351	96.2649	53.8896	98.8984	95.7358	29.067	49.1384	74.9074	81.25	28.6623	43.0589	66.8573	72.2081	80.4842	10.6003	37.42	53.8136	57.2745	59.2654	0.422677	0.588359	0.471333	0.296168	0.534405	0.559661	0.182898	0.293117	0.533227	0.404648	0.0533894	0.215427	0.288988	0.244877	0.24359	0.0915591	0.152743	0.119808	0.115545	0.114575	0.119526	0.388774
EUC_TP_317	Aa 4456	119.342	98.0131	99.5725	96.1323	50.6555	98.3391	93.4585	23.8827	50.1841	76.3038	78.9075	28.3683	41.7501	74.6604	75.9517	82.1159	8.65422	NA	45.6345	50.7302	48.8979	0.388094	0.54408	0.467488	0.240832	0.490783	0.561767	0.144508	0.202024	0.409061	0.310498	0.0322678	0.17819	0.24934	0.208198	0.224384	0.0875313	0.143879	0.103183	0.0752845	0.0799544	0.0889808	0.455892
EUC_TP_318	Aa 4515	135.643	NA	NA	NA	34.3282	NA	97.4568	16.7385	37.8923	70.5176	NA	24.3196	39.4089	NA	NA	NA	18.9948	42.5872	54.4963	55.5492	52.987	0.257578	0.340651	0.433419	0.132231	0.284945	0.547094	0.126162	0.153443	0.216511	0.171097	0.0230146	0.153573	0.197712	0.16478	0.180572	0.0905633	0.146287	0.0817652	0.0848757	0.0667754	0.0870127	0.632163
EUC_TP_319	Aa 4520	124.988	97.9731	99.6804	95.2961	38.5317	NA	94.4568	26.0041	51.3489	79.9823	86.7593	57.615	58.6746	82.8067	84.5316	90.9214	30.5438	NA	68.4757	72.2853	71.5026	0.321663	0.494588	0.399771	0.176529	0.341396	0.520602	0.140135	0.174709	0.340267	0.262887	0.0406393	0.177745	0.198474	0.175158	0.182606	0.0920988	0.155521	0.111269	0.113632	0.109226	0.116316	0.36754
EUC_TP_320	Aa 4525	119.342	96.9668	99.6515	97.2289	28.3464	NA	94.8516	15.0818	32.6071	NA	NA	31.6849	36.1528	67.7398	69.3107	75.6423	21.1867	41.8041	54.508	58.6371	58.2191	0.250418	0.378765	0.378382	0.153588	0.28344	0.538947	0.12423	0.123085	0.217283	0.171662	0.0347113	0.151771	0.163849	0.134085	0.146691	0.0889985	0.147146	0.0918734	0.0829423	0.0884991	0.0935439	0.571449
EUC_TP_321	Aa 4527	123.357	96.0369	99.6571	97.2545	NA	NA	95.8344	11.2258	NA	NA	NA	28.2324	NA	NA	NA	NA	17.6237	35.1718	63.1829	58.0295	59.6125	0.273719	0.422662	0.389306	0.166774	0.354718	0.525794	0.118127	0.0975385	0.160774	0.161958	0.0139053	0.135288	NA	0.123709	0.126928	0.0879282	0.133455	0.0763641	0.0691557	0.0699041	0.071401	0.636811
EUC_TP_322	Aa 4529	132.511	97.9442	99.7346	97.1731	28.123	NA	95.7097	17.2672	46.6342	76.3084	84.9463	38.7476	45.1806	68.9958	72.0504	79.4585	28.7927	47.9737	60.1367	64.0602	64.265	0.306824	0.468394	0.415624	0.141787	0.256308	0.521746	0.139449	0.138673	0.243088	0.190597	0.0340884	0.161238	0.173297	0.150396	0.170101	0.0902978	0.147165	0.0919799	0.0880578	0.0863488	0.0916727	0.471296
EUC_TP_324	Aa 4593	216.103	97.7186	99.7668	98.1418	57.6674	99.1366	97.9404	22.8252	44.2526	82.1176	91.399	38.9995	50.4519	72.7838	77.8321	84.9452	28.0678	44.6524	60.8588	62.9847	61.9406	0.303828	0.460913	0.420169	0.159205	0.359144	0.542871	0.146036	0.191335	0.43675	0.316924	0.0367459	0.179018	0.204969	0.181544	0.179411	0.0888618	0.142071	0.0972865	0.0818186	0.0812304	0.0842708	0.37965
EUC_TP_325	Aa 4934	140.989	97.9256	99.7715	97.2289	66.6828	99.0571	96.1372	49.4154	68.2817	83.3207	87.9567	42.7151	58.6999	81.2736	85.6751	86.9526	18.8112	45.1851	70.3353	72.4986	74.3639	0.369703	0.523237	0.445071	0.255151	0.520829	0.557474	0.205015	0.317299	0.506614	0.377555	0.0632812	0.225981	0.307147	0.249227	0.26188	0.0906716	0.16152	0.128636	0.126446	0.132693	0.139905	0.324378
EUC_TP_326	Aa 4936	134.389	96.7637	99.7713	97.3038	67.7563	98.9228	95.3495	48.8669	67.468	81.6493	84.5121	40.5584	51.6399	74.713	80.4235	85.2643	14.7176	44.1716	65.7318	76.1337	77.3343	0.356131	0.538337	0.449188	0.301137	0.553346	0.565394	0.210301	0.344862	0.630552	0.455351	0.0698072	0.23311	0.301202	0.247398	0.249748	0.0904257	0.163326	0.144874	0.139192	0.135396	0.137655	0.361521
EUC_TP_327	Aa 4937	139.198	97.2786	99.7621	97.8391	63.1897	99.0441	95.5087	44.4897	64.3594	82.1975	86.3215	38.3218	54.3232	77.269	81.3235	86.9588	14.2647	42.6111	64.5653	73.0387	75.8386	0.430754	0.613397	0.515299	0.290206	0.549301	0.577361	0.192778	0.33124	0.589607	0.455984	0.0738885	0.24102	0.322928	0.268456	0.273246	0.0919868	0.166235	0.153896	0.15078	0.150996	0.15256	0.363738
EUC_TP_328	Aa 5417	214.637	96.0475	99.7378	96.6977	57.8732	99.04	97.5083	17.9075	43.4268	79.4497	88.5709	37.1131	55.6764	79.3394	83.8432	89.8152	30.2413	46.0034	68.3562	70.2195	70.7492	0.254307	0.432623	0.388122	0.163918	0.381987	0.552411	0.139525	0.134917	0.302259	0.252733	0.0315575	0.162831	0.191775	0.155574	0.166985	0.0891526	0.137632	0.0963495	0.0811263	0.0746839	0.0759666	0.530677
EUC_TP_329	SW 1479001	216.563	97.9353	99.7835	98.1018	53.8797	99.2763	97.7246	40.9763	64.6706	84.9118	91.9769	48.9228	62.1224	83.4607	87.0141	91.7192	19.2332	46.5388	65.7061	65.6909	66.4019	0.33827	0.540242	0.472741	0.199849	0.399711	0.55024	0.183236	0.274137	0.459924	0.345087	0.0588818	0.218327	0.271211	0.224786	0.228563	0.0906764	0.153262	0.109477	0.102288	0.0983058	0.102253	0.374806
EUC_TP_330	SW 1479002	214.637	98.1516	99.7825	98.4536	51.7505	99.32	97.819	46.0727	68.4277	85.5758	93.505	53.6993	65.6922	85.603	87.8884	93.4802	21.7728	50.0324	68.9282	70.1008	71.0546	0.367618	0.571336	0.487357	0.18818	0.364363	0.541082	0.190047	0.284712	0.441191	0.319494	0.0606932	0.21578	0.262905	0.212798	0.212327	0.0897565	0.152385	0.112307	0.105185	0.105605	0.107104	0.355211
EUC_TP_331	SW 1479003	214.637	98.1617	99.7854	98.2114	53.3153	98.8056	97.8179	39.8242	61.9387	85.0151	92.5988	52.0417	62.4072	83.2827	87.7174	92.6051	23.5186	49.3666	65.2298	67.9703	67.5731	0.325402	0.473065	0.446355	0.181216	0.358165	0.52938	0.169122	0.248887	0.43503	0.330796	0.0563815	0.200298	0.241026	0.205005	0.207173	0.0916199	0.16064	0.112949	0.0997235	0.102765	0.102479	0.350703
EUC_TP_332	SW 1678002	216.103	96.6319	99.7431	98.384	52.4245	99.2483	97.8218	41.6959	62.2776	81.7734	95.1284	48.5635	58.7175	79.2433	81.7297	89.3259	23.3013	47.3527	65.9641	67.7846	68.7309	0.321753	0.493155	0.435253	0.183365	0.356463	0.529847	0.171302	0.259078	0.434096	0.310957	0.05558	0.200004	0.245101	0.198178	0.199712	0.0900948	0.156811	0.099755	0.0956443	0.0924594	0.0974652	0.371853
EUC_TP_333	SW 1678003	214.637	98.014	99.777	98.2114	48.4651	99.1302	97.1092	31.2626	52.8155	78.9077	90.3271	49.338	57.9024	80.2474	84.5134	88.813	29.0109	50.8696	64.7416	68.1216	67.4562	0.333872	0.500065	0.477427	0.176073	0.326413	0.557257	0.179101	0.226686	0.383893	0.279531	0.0514291	0.194542	0.235055	0.189597	0.203532	0.0905423	0.150867	0.106406	0.0978355	0.0936051	0.0942929	0.485391
EUC_TP_334	SW 1678004	216.103	96.882	99.7046	97.5969	53.2254	99.1728	97.8098	37.4761	60.6789	83.8358	94.2671	54.6134	66.7328	83.826	86.3859	93.4418	26.2269	50.2931	66.7202	70.1979	70.0889	0.340833	0.54375	0.460445	0.184398	0.365351	0.550146	0.157121	0.233002	0.437917	0.306595	0.0545931	0.193185	0.247332	0.203215	0.205554	0.0908964	0.149627	0.106139	0.0991222	0.0959177	0.099533	0.387903
EUC_TP_335	SW 1678401	214.637	98.2388	99.8011	98.2718	51.7735	99.3131	97.7483	36.0072	58.6389	82.7128	92.9031	50.7194	62.6659	82.1158	85.231	88.5188	25.7173	48.234	67.5619	67.2174	68.2859	0.311124	0.479343	0.441074	0.186826	0.337987	0.535964	0.171276	0.219146	0.372245	0.279103	0.059821	0.209941	0.251886	0.208737	0.2066	0.09091	0.157562	0.112609	0.105623	0.110027	0.112749	0.427722
EUC_TP_336	SW 1678402	214.637	97.8998	99.7856	98.2114	53.0266	99.1754	97.411	37.3849	61.5515	83.1442	93.59	50.629	62.3639	84.0745	87.1624	91.9802	28.5365	51.951	66.2329	69.1614	69.2708	0.330607	0.478764	0.442412	0.182307	0.407903	0.551883	0.166913	0.250527	0.420326	0.301839	0.0559358	0.198129	0.239435	0.198994	0.199386	0.0916572	0.160173	0.109744	0.0958409	0.0986846	0.103096	0.358893
EUC_TP_337	SW 1678403	216.103	96.7162	99.7429	98.263	59.0513	99.2183	96.4855	39.5268	62.7766	83.6647	94.0886	52.1551	64.3488	80.7948	84.3253	89.1021	25.3971	46.8911	65.1584	65.2849	65.7832	0.275251	0.446958	0.39839	0.195802	0.40558	0.545712	0.176026	0.267814	0.451534	0.342325	0.062051	0.208931	0.257216	0.211367	0.208	0.0913786	0.154042	0.102621	0.104097	0.0991737	0.109434	0.347196
EUC_TP_338	SW RK1095	216.563	97.8328	99.757	98.223	48.4672	99.2892	96.6012	38.8899	62.198	84.0566	92.1554	52.5709	65.0739	82.97	84.9988	92.7684	24.5113	48.6643	65.841	67.3569	67.6612	0.356954	0.548986	0.481884	0.183501	0.384488	0.55972	0.176633	0.231665	0.420523	0.327439	0.0579473	0.203074	0.248227	0.207489	0.202808	0.0903907	0.157197	0.112635	0.104574	0.104078	0.10457	0.395007
EUC_TP_339	SW RK1096	214.637	97.8671	99.7851	98.0298	51.3101	99.2624	97.307	40.1635	64.3938	82.6211	92.5314	50.2156	62.795	81.7495	84.4948	91.6106	22.791	46.7878	63.276	64.9446	64.2654	0.341467	0.52201	0.472937	0.174751	0.381971	0.552209	0.200206	0.27832	0.443716	0.318832	0.0560259	0.213143	0.252955	0.209395	0.208081	0.0902722	0.147342	0.105966	0.0953959	0.0946469	0.0969042	0.370791
EUC_TP_340	SW RK1097	216.563	97.5368	99.7358	98.4047	56.0012	99.2915	97.7303	43.7701	66.5583	84.2197	93.7654	52.907	64.5633	82.7373	84.8052	91.3387	25.1463	47.4489	63.0216	66.1461	65.6124	0.315068	0.498769	0.4531	0.189802	0.362272	0.546961	0.172386	0.239861	0.402111	0.284585	0.0665096	0.20074	0.237999	0.191432	0.192743	0.0900451	0.14769	0.102087	0.0957209	0.0923849	0.0966462	0.402463
EUC_TP_341	SW RK1102	214.637	97.4859	99.7825	97.9692	51.6412	99.208	96.3441	40.1811	62.4459	84.2874	92.6493	48.465	64.4351	82.4296	85.0646	91.6361	18.767	45.969	63.0094	67.9885	67.7606	0.316187	0.509829	0.446436	0.195314	0.400601	0.548249	0.175015	0.249154	0.477652	0.317018	0.0622106	0.219762	0.269685	0.221295	0.225105	0.0909534	0.149587	0.111377	0.103157	0.101983	0.103453	0.344467
EUC_TP_342	SW RK1160	214.637	98.2259	99.801	98.0298	54.8211	99.1614	96.9549	45.1248	69.6294	84.9379	94.6732	47.7032	63.2349	82.4305	85.0544	91.0341	23.3626	47.6501	63.4243	66.8731	67.1133	0.343505	0.51836	0.460311	0.186457	0.424858	0.548493	0.183536	0.257928	0.412781	0.316932	0.0600384	0.2049	0.248352	0.200437	0.204306	0.0923732	0.149728	0.10039	0.0967041	0.0971249	0.0978282	0.360909
EUC_TP_343	SW RK1161	216.103	96.9999	99.6814	98.0207	55.9789	99.1086	95.7517	41.6057	66.3906	84.6376	93.2925	50.2575	63.6415	82.3381	85.1459	90.5856	24.2257	45.7572	60.8557	62.8032	63.16	0.335906	0.505432	0.445567	0.189769	0.404935	0.550436	0.172982	0.263058	0.462047	0.318073	0.0565554	0.19883	0.241328	0.204604	0.201033	0.0921353	0.135	0.106548	0.0963671	0.0965116	0.0961925	0.390605
EUC_TP_344	SW RK1162	216.103	97.2654	99.7292	97.5969	52.248	99.0928	97.087	36.1304	57.4778	83.2863	92.509	53.7881	63.5969	80.6281	84.4083	88.243	26.1131	47.0846	65.5327	64.5019	64.7105	0.304135	0.495837	0.434527	0.194961	0.406741	0.544908	0.178376	0.249807	0.408487	0.296094	0.0553375	0.202146	0.255132	0.206788	0.206421	0.0917539	0.157671	0.113522	0.107829	0.10317	0.109527	0.414249
EUC_TP_345	SW RK1164	216.103	97.6878	99.779	98.2024	51.6284	99.2437	97.6663	37.687	60.4366	83.6537	94.3361	47.577	59.2092	79.1465	81.0648	89.1007	24.4056	46.2945	67.4159	64.4025	63.8706	0.30321	0.51621	0.449079	0.202656	0.386878	0.563223	0.178555	0.2583	0.453089	0.312658	0.0504751	0.192145	0.243517	0.20007	0.206051	0.089283	0.155353	0.104142	0.100403	0.0942131	0.0963134	0.368965
EUC_TP_346	SWA 1376104	214.637	97.6336	99.7856	98.2114	50.0986	99.3387	97.3441	32.5709	52.691	78.2993	89.6496	41.7182	51.275	72.4618	75.6561	77.5277	20.8308	39.1055	55.0492	53.4277	53.791	0.316019	0.460894	0.437411	0.189517	0.417434	0.572662	0.168991	0.237627	0.390596	0.28957	0.0539578	0.19362	0.227954	0.187591	0.187516	0.0911723	0.14706	0.0943318	0.0896622	0.0877818	0.0911351	0.442085
EUC_TP_347	SWA 1376105	214.637	97.6008	99.7851	98.0298	54.8545	99.2493	96.8376	40.001	62.6523	84.3837	93.1982	50.0585	65.4949	82.9491	87.1466	87.6805	21.6043	43.2537	58.701	59.8515	59.9032	0.303418	0.456111	0.416196	0.178458	0.375529	0.515981	0.174615	0.254191	0.446745	0.306641	0.0585744	0.214288	0.264454	0.219538	0.214264	0.0901228	0.147929	0.109422	0.099803	0.0998859	0.103608	0.362026
EUC_TP_348	SWA 1476014	214.637	98.0513	99.783	98.2114	47.6773	99.1695	97.6548	43.4298	61.8348	81.4102	89.558	48.3156	57.679	76.2392	79.7624	81.2477	21.2281	43.888	58.218	59.9658	60.7269	0.311686	0.483161	0.448836	0.172003	0.343892	0.532459	0.192447	0.253755	0.433253	0.284514	0.0588167	0.208516	0.248268	0.196244	0.194487	0.0894665	0.147195	0.102877	0.0943705	0.0940483	0.0945012	0.400771
EUC_TP_349	SWA 1476016	216.563	96.4977	99.692	96.891	49.9251	99.243	97.4117	36.5345	59.4802	83.5241	91.9944	45.508	58.6854	78.3996	80.9252	82.6407	18.4479	40.3475	58.9235	58.3723	57.9021	0.297454	0.444196	0.397965	0.199981	0.368176	0.528151	0.180793	0.238481	0.451811	0.328303	0.054429	0.202795	0.244454	0.195292	0.189839	0.0902923	0.151773	0.103339	0.0957914	0.0950542	0.102579	0.391504
EUC_TP_350	SWA 1476017	214.637	97.9686	99.7868	98.2114	47.0362	99.2229	97.1459	38.8006	57.3713	83.002	92.7377	44.8186	55.2849	77.7397	80.0433	83.1553	20.3483	43.6303	58.2621	59.5934	59.8087	0.339495	0.521589	0.46145	0.190168	0.392712	0.543747	0.188614	0.259706	0.443076	0.307123	0.0647095	0.218037	0.256688	0.217461	0.213712	0.0923416	0.158505	0.111513	0.10135	0.0990805	0.104118	0.416088
EUC_TP_351	SWA 1476019	216.103	97.6144	99.7397	98.1418	52.374	99.0646	97.0395	34.8053	53.7205	76.8511	86.6421	45.1343	56.1435	73.0631	75.4434	74.6821	20.3291	37.172	51.707	52.0427	50.745	0.327948	0.502828	0.460786	0.178614	0.383424	0.556711	0.194602	0.243486	0.394506	0.28503	0.0647928	0.19908	0.235075	0.188713	0.187427	0.0906141	0.15182	0.0966975	0.0877388	0.0885068	0.0903522	0.446797
EUC_TP_352	SWA 1575301	214.637	96.4245	99.6542	97.0795	43.2315	98.8529	97.4132	22.1546	41.3513	73.2416	81.2295	35.9655	44.8531	67.486	71.9603	75.2256	23.5841	40.3665	55.1687	55.2746	55.3618	0.249394	0.395836	0.367461	0.177224	0.37475	0.535812	0.156441	0.196196	0.316199	0.263332	0.0494123	0.187351	0.219083	0.175627	0.179147	0.0909869	0.159761	0.112782	0.102278	0.108573	0.111297	0.533885
EUC_TP_353	SWA 1575302	216.563	97.2809	99.7285	97.3148	50.6465	99.1374	97.4119	30.0088	50.1224	77.0374	86.8426	39.5592	49.9613	72.2222	74.7069	87.0946	18.8331	38.749	54.0896	56.0639	54.7315	0.299552	0.450029	0.408006	0.19407	0.365097	0.566957	0.161907	0.226208	0.38546	0.283259	0.0459134	0.187529	0.230136	0.181763	0.184209	0.0906659	0.147898	0.10296	0.0939384	0.0928841	0.100014	0.47609
EUC_TP_354	SWA 1575304	216.103	97.2498	99.6107	96.5069	42.2943	98.5775	97.5523	23.5475	43.2906	76.5149	82.6144	37.1651	43.5055	71.9096	73.013	73.0062	26.8262	44.8007	56.0696	58.131	58.5594	0.272554	0.437112	0.41724	0.162377	0.343173	0.551395	0.166952	0.186851	0.32196	0.242752	0.0401385	0.168913	0.191357	0.148861	0.149995	0.090325	0.149868	0.0960029	0.0885165	0.0861262	0.0900537	0.506013
EUC_TP_355	SWA 1575305	216.103	96.5998	99.7662	97.5364	45.989	99.1857	96.4834	32.0663	50.6575	73.6852	81.0129	35.8386	46.5599	66.5012	74.2876	73.4608	19.7252	37.4675	54.4237	49.2733	48.9704	0.290876	0.474213	0.428098	0.189708	0.420179	0.535192	0.16768	0.213587	0.341315	0.27347	0.0410981	0.176408	0.205068	0.164864	0.161931	0.0902759	0.143735	0.100803	0.0764993	0.0721726	0.0749778	0.435272
EUC_TP_356	SWA 1575306	214.637	97.1814	99.7035	96.3344	43.424	98.8485	95.7313	26.7953	46.8838	76.6915	83.9125	31.7116	40.5665	66.5242	67.7563	75.0126	15.0742	36.4349	50.6537	49.8528	49.0251	0.300197	0.525153	0.467776	0.175981	0.372438	0.580921	0.157949	0.215703	0.528396	0.323232	0.0460171	0.18424	0.213489	0.179173	0.186614	0.0901524	0.141662	0.0940669	0.0841949	0.0809247	0.0827817	0.496429
EUC_TP_357	SWA 1575307	216.103	96.866	99.7108	97.5969	44.7475	99.0331	96.5022	32.0709	51.6965	79.055	87.9211	41.264	49.427	73.4943	76.1116	75.2066	20.2204	42.1566	54.4784	57.1243	57.3949	0.329461	0.527838	0.452881	0.182947	0.390805	0.556114	0.152613	0.213433	0.381608	0.316508	0.0484916	0.188893	0.219513	0.176521	0.182643	0.0906696	0.144493	0.0930093	0.0845273	0.0805626	0.0850459	0.422939
EUC_TP_358	SWA 1575308	178.905	97.3542	99.756	98.1418	45.2355	99.0457	97.7575	31.4903	53.9552	77.1311	83.3563	38.4136	50.2606	72.252	75.033	79.8831	19.7581	39.5369	51.0653	52.8685	51.5364	0.291906	0.475555	0.42266	0.184387	0.382012	0.539442	0.165046	0.220271	0.408658	0.283911	0.0515197	0.187958	0.212098	0.18209	0.183601	0.0889349	0.14128	0.0904464	0.0828752	0.0812237	0.0840763	0.401959
EUC_TP_359	SWA 1575309	214.637	97.4591	99.7563	97.8481	47.7372	98.9262	97.7249	33.7259	49.4584	74.9985	82.2248	40.8364	49.9255	71.3301	73.587	78.0689	22.2384	37.8191	51.7638	49.861	49.2167	0.243625	0.404281	0.386856	0.165411	0.312137	0.524404	0.181054	0.222641	0.364668	0.265972	0.0459602	0.187322	0.229924	0.18252	0.193756	0.0913489	0.14604	0.0835775	0.0778537	0.0758259	0.0818079	0.485768
EUC_TP_360	SWA 1575312	214.637	95.8738	99.667	97.061	49.9316	99.0555	96.2844	32.646	56.6311	79.7997	88.4847	41.2488	53.0912	74.8384	77.9095	80.5796	19.5385	37.9837	52.0397	53.4153	54.2586	0.272507	0.422912	0.394423	0.191428	0.438795	0.56709	0.17376	0.221832	0.454586	0.326227	0.0471059	0.192238	0.227359	0.18465	0.181626	0.0889384	0.141065	0.0917292	0.0876204	0.084118	0.0897938	0.439945
EUC_TP_361	SWA 1576005	214.637	96.9196	99.789	98.0903	42.6335	NA	97.9354	30.0031	49.2681	73.491	80.9335	38.4043	49.0081	69.1188	70.9971	74.3179	16.0835	36.1238	51.9724	53.5957	52.6375	0.327539	0.518122	0.458808	0.179359	0.359542	0.538474	0.177769	0.229331	0.389795	0.28572	0.0462967	0.190217	0.231356	0.189445	0.187614	0.0874798	0.140474	0.0869327	0.0803425	0.08424	0.08969	0.501018
EUC_TP_362	SWA 1675205	179.364	97.7113	99.7681	98.2231	50.3134	99.3332	95.7992	31.3875	53.0833	82.8593	90.7162	43.4918	56.2524	77.5283	79.7636	83.5141	22.425	42.827	57.6275	60.2081	60.4515	0.33562	0.508678	0.468967	0.190218	0.409532	0.547689	0.158897	0.226469	0.485888	0.364227	0.0541699	0.198352	0.251252	0.208633	0.211051	0.0908638	0.153215	0.116239	0.105472	0.103146	0.104608	0.472468
EUC_TP_363	SWA 1675206	216.103	98.1313	99.7887	98.0813	56.1669	99.0853	95.3335	35.9954	57.5744	85.2938	90.4206	45.8722	57.4703	80.6426	83.9881	87.2488	25.8967	42.8544	52.6942	56.631	55.5484	0.319786	0.50483	0.43197	0.205786	0.470008	0.558583	0.17025	0.255983	0.566867	0.345379	0.0557404	0.204046	0.24111	0.192287	0.194132	0.0928721	0.147677	0.0971658	0.0883866	0.0836966	0.0859547	0.394346
EUC_TP_364	SWA 1675207	214.637	97.6243	99.7965	97.6059	46.9698	98.9915	95.9242	33.6076	56.6845	82.8418	92.6266	46.1942	60.0781	82.6883	84.9204	88.9388	19.8683	43.208	60.1845	60.7791	61.2313	0.312702	0.488786	0.458875	0.184068	0.343164	0.562257	0.173723	0.234769	0.41226	0.297039	0.0565151	0.204413	0.250854	0.210713	0.209309	0.0914313	0.150367	0.108573	0.0956844	0.0965788	0.0924321	0.414491
EUC_TP_365	SWA 1675208	214.637	98.1799	99.7927	98.2114	45.874	99.0928	97.3748	29.063	48.9095	78.436	88.8066	43.4473	54.5391	76.8027	81.1387	85.3528	23.5997	43.0766	55.9652	57.2162	56.3177	0.313074	0.485513	0.44398	0.174313	0.344844	0.538337	0.153363	0.206269	0.37983	0.299011	0.0522228	0.192614	0.234047	0.189121	0.197618	0.090563	0.145534	0.0946534	0.08249	0.0772256	0.0794852	0.479994
EUC_TP_366	SWA 1675212	216.563	96.277	99.7767	97.7992	50.9991	99.2124	97.3614	33.0893	51.5416	77.7756	87.7336	42.0521	49.4743	71.9461	72.9917	76.364	19.5392	36.8893	52.2719	50.5859	50.0877	0.255542	0.416844	0.381942	0.182945	0.358501	0.566808	0.159953	0.2058	0.369656	0.273962	0.0476781	0.186859	0.20702	0.173052	0.173323	0.090005	0.14158	0.0868991	0.075528	0.0746062	0.0801748	0.429716
EUC_TP_367	TPD-05-04-3000	174.766	NA	NA	96.6448	NA	NA	94.8809	15.3984	36.8329	NA	NA	27.3963	39.9381	NA	NA	NA	18.8931	35.6094	NA	NA	NA	0.33533	0.516169	0.478493	0.117834	0.279053	0.528045	0.111555	0.11441	0.20564	0.147472	0.0198237	0.146091	0.158136	0.120639	0.123471	0.0885525	0.128979	0.0653526	0.0631067	0.0515289	0.0595485	0.591704
EUC_TP_368	TPD-05-11-3007	216.563	97.9334	99.7671	97.0121	56.4971	99.3197	97.7065	34.2018	56.935	82.6524	91.1556	52.4595	62.0316	82.2503	84.9226	88.8575	29.2544	49.2529	65.5316	65.2721	64.959	0.284422	0.448055	0.505189	0.188038	0.421963	0.544615	0.181797	0.236677	0.409886	0.290788	0.0581693	0.196117	0.232027	0.185842	0.188191	0.0912721	0.153357	0.107864	0.106727	0.102979	0.103255	0.407151
EUC_TP_369	TPD-05-12-3018	216.103	97.8721	99.7827	98.1418	47.8518	99.1001	97.8048	38.6126	58.928	81.1478	90.7018	39.0332	53.3599	78.0541	82.3366	91.2982	15.4965	46.4231	67.3338	70.791	71.2196	0.361975	0.556568	0.460402	0.235242	0.468054	0.555469	0.185138	0.291703	0.546219	0.440491	0.0559493	0.213972	0.291413	0.239184	0.247443	0.0914255	0.163597	0.123959	0.120203	0.1232	0.127884	0.377807
EUC_TP_370	Avala (NS)	139.616	98.153	99.7912	97.8995	57.3051	99.1702	95.6976	35.6946	62.2	84.4776	89.4088	35.4642	55.1868	76.6907	81.7099	90.0895	12.0306	38.7791	58.4943	63.5705	64.4509	0.456595	0.640166	0.507861	0.323051	0.641864	0.558217	0.200666	0.414482	0.728396	0.479299	0.0644493	0.237234	0.334534	0.277257	0.283698	0.0912502	0.16144	0.131598	0.119077	0.125284	0.127775	0.27755
EUC_TP_371	BL-1-Banja Luka	214.637	97.5963	99.7582	97.9087	61.2083	99.1621	96.641	38.6746	63.3125	83.1745	91.3206	38.8473	60.0403	84.0272	88.6315	94.5117	11.8976	44.1183	62.3324	71.209	71.748	0.406069	0.597942	0.486449	0.286066	0.52437	0.565474	0.20158	0.387518	0.73554	0.509698	0.0572744	0.229074	0.328858	0.283801	0.266896	0.0897608	0.15936	0.133328	0.119441	0.122638	0.125688	0.328218
EUC_TP_372	BL-3-Banja Luka	174.513	97.9204	99.7713	97.8274	45.5978	99.1736	96.6241	33.8656	57.8991	81.6668	89.8693	37.7404	56.7054	80.9683	84.5026	94.5406	15.6259	47.3217	67.1764	69.9416	70.2528	0.369132	0.539301	0.469349	0.214044	0.482469	0.552865	0.172588	0.289012	0.58131	0.423442	0.0478186	0.204362	0.289922	0.238268	0.255271	0.0902701	0.156002	0.11801	0.112553	0.116838	0.118083	0.394385
EUC_TP_373	BL-4-Banja Luka	140.87	98.0497	99.7827	97.8997	56.3162	99.2333	96.3968	45.2774	70.5482	87.552	93.7584	42.6154	62.7421	86.5032	91.1125	96.3128	12.6744	45.7099	70.705	71.6182	73.0769	0.411047	0.6155	0.502635	0.264086	0.497688	0.554838	0.191822	0.339725	0.705905	0.522272	0.0639335	0.24211	0.344918	0.295627	0.284154	0.0895273	0.162981	0.137624	0.133935	0.131094	0.137386	0.288771
EUC_TP_374	BL-5-Banja Luka	138.15	97.811	99.6785	97.6059	74.5482	99.3133	97.1428	51.9901	74.4178	84.9967	89.0919	40.3181	62.5689	85.1254	89.7309	94.9411	11.8793	44.5314	65.9913	73.4023	75.5493	0.470348	0.632496	0.524911	0.311897	0.619334	0.544932	0.206318	0.412354	0.797062	0.534632	0.0569269	0.227721	0.311023	0.272903	0.280647	0.0926064	0.159594	0.126313	0.116635	0.119133	0.121443	0.266172
EUC_TP_375	D-1	137.314	98.1355	99.7927	98.2114	71.449	99.1887	96.7043	50.6193	77.5917	83.4038	88.666	40.7768	62.0094	82.7514	89.5236	93.6287	12.0881	42.9853	60.7649	71.0727	73.057	0.470246	0.6567	0.540975	0.319461	0.589121	0.556011	0.212722	0.412565	0.7835	0.507386	0.0646767	0.237293	0.350073	0.298701	0.311776	0.0895146	0.152998	0.124433	0.117228	0.120527	0.125412	0.269578
EUC_TP_376	D-10	175.979	97.8234	99.6618	96.9916	55.8606	98.8442	97.4564	42.7482	67.4555	82.3479	86.6967	32.5952	52.0835	77.0013	84.2244	93.0932	12.9856	42.6888	64.4052	69.7976	70.4501	0.354648	0.521569	0.44426	0.258337	0.515941	0.512093	0.18798	0.337991	0.744619	0.504941	0.0492179	0.191877	0.281656	0.232858	0.252407	0.0904642	0.154605	0.12046	0.117258	0.113789	0.120964	0.339568
EUC_TP_377	D-2	177.021	98.1616	99.7854	97.9087	76.2269	99.3038	97.2145	58.5231	78.5242	85.8528	89.8877	45.3226	63.7317	83.8905	85.7238	94.2901	13.2819	45.1302	64.8463	73.731	75.6693	0.477443	0.657678	0.539422	0.319408	0.632422	0.517857	0.216957	NA	0.789777	0.524096	0.0682624	0.241511	0.340525	0.288972	0.306536	0.0929445	0.158045	0.136892	0.133152	0.131451	0.137887	0.305187
EUC_TP_378	D-3	140.076	97.1943	99.7816	96.9515	62.7647	98.8785	96.4829	43.4431	71.6199	85.3322	87.9638	34.5644	55.0462	80.5459	86.7047	93.6717	11.3493	41.7057	62.6737	68.2643	70.3305	0.431823	0.591506	0.503843	0.300606	0.613317	0.55603	0.18003	0.391011	0.780124	0.507832	0.0572114	0.224727	0.326232	0.281652	0.319475	0.0911436	0.151238	0.123488	0.109433	0.115713	0.121263	0.266882
EUC_TP_379	D-4	216.563	98.1678	99.7633	97.0727	58.9416	99.1286	97.0364	39.836	64.2031	82.1294	87.7662	37.1617	56.4313	81.1901	85.7498	92.7251	15.5406	45.1051	71.1865	72.3736	72.3945	0.422289	0.625665	0.524243	0.257013	0.555569	0.532316	0.193743	0.36131	0.702873	0.522097	0.0529293	0.219794	0.31759	0.259029	0.275488	0.0917984	0.15429	0.113856	0.109618	0.109659	0.118151	0.298491
EUC_TP_380	D-5	139.822	97.3407	99.6086	97.2427	70.0687	99.4207	97.5487	50.8178	70.9418	83.9533	90.3019	40.3116	58.1279	81.9535	85.5817	92.2437	10.7133	41.6175	65.3666	71.7634	73.3789	0.465867	0.663729	0.508189	0.311754	0.639685	0.540825	0.235381	0.463475	0.813045	0.516007	0.0658616	0.230551	0.331432	0.287779	0.328904	0.0924273	0.156035	0.124309	0.110528	0.114689	0.119372	0.267031
EUC_TP_381	D-6	139.198	98.1529	99.7828	97.718	72.9473	99.3364	96.9529	54.1151	74.6752	85.1726	86.5161	41.6057	63.0175	85.431	88.4144	93.8913	11.4055	45.0876	65.7398	71.4423	73.0196	0.452381	0.655456	0.524555	0.322051	0.628819	0.540477	0.231978	0.455249	0.818351	0.42135	0.0617393	0.228042	0.342398	0.28041	0.312301	0.0897265	0.152387	0.128884	0.117573	0.12341	0.128109	0.3121
EUC_TP_382	D-7	176.815	96.9174	99.5841	97.052	57.5151	98.8606	95.1342	40.9593	67.2186	82.2369	86.6273	38.1422	53.7022	80.1798	84.9057	92.9066	15.0639	47.6224	67.9878	73.4139	74.6614	0.419109	0.594647	0.502657	0.25371	0.534685	0.522703	0.181111	0.396502	0.718899	0.490304	0.0414661	0.223615	0.304698	0.249306	0.266866	0.0897691	0.154369	0.128303	0.119224	0.118963	0.123607	0.29884
EUC_TP_383	D-8	175.349	97.8005	99.7621	96.8188	64.8642	99.2651	97.1221	40.544	64.3484	84.0943	88.7067	39.7187	59.2069	82.9851	87.7972	94.8209	12.4182	41.8352	61.1509	69.086	70.4408	0.395654	0.525285	0.458354	0.303533	0.551939	0.527953	0.18877	0.31796	0.647869	0.426501	0.0519277	0.223548	0.30684	0.260124	0.269599	0.088695	0.153047	0.11374	0.1063	0.106799	0.110122	0.317727
EUC_TP_384	D-9	137.732	97.7034	99.6698	97.303	75.0008	99.2568	97.042	50.5077	76.612	84.8	90.7731	43.6536	63.5382	84.8897	90.0876	95.0593	13.2837	44.101	67.643	72.2598	73.3904	0.475816	0.654589	0.535317	0.308319	0.590998	0.529094	0.209147	0.392486	0.797006	0.526044	0.066404	0.235458	0.346141	0.293194	0.297403	0.0913133	0.156434	0.134201	0.128604	0.130813	0.137792	0.271099
EUC_TP_385	M10-Kopaonik	214.637	97.5626	99.7425	97.3637	58.9663	99.0351	96.6771	38.8525	67.3745	86.2806	92.5627	38.0021	58.8873	81.9697	85.9058	93.5612	12.6215	42.605	61.2102	67.5274	68.098	0.423231	0.587747	0.497399	0.289622	0.564347	0.587539	0.189867	0.373282	0.771376	0.505747	0.0612792	0.226503	0.321899	0.271647	0.287505	0.0917572	0.161963	0.126193	0.117938	0.121541	0.125558	0.257449
EUC_TP_386	M11-Kopaonik	216.103	NA	NA	96.4952	45.3219	99.1602	96.0963	30.0573	55.4434	79.2528	84.6607	30.9035	49.0634	73.2482	77.1619	84.7065	13.6425	40.9168	57.9994	63.3988	66.0809	0.428988	0.608501	0.507889	0.235498	0.511628	0.57492	0.166725	0.304323	0.675239	0.498377	0.0484772	0.210775	0.296373	0.254089	0.265911	0.0888156	0.149633	0.1252	0.105349	0.112611	0.111471	0.403402
EUC_TP_387	M12-Kopaonik	136.691	98.0941	99.7827	97.6573	64.5875	99.1444	97.2014	42.5505	66.1002	83.408	90.7995	38.2252	55.8273	80.679	85.4403	92.3877	15.6435	48.6254	70.6126	73.455	73.9048	0.451499	0.63907	0.528616	0.253063	0.511863	0.553852	0.185194	0.308519	0.676623	0.488493	0.054068	0.213651	0.294934	0.239847	0.261743	0.0918507	0.156023	0.12671	0.11964	0.117085	0.117534	0.34725
EUC_TP_388	M13-Kopaonik	178.946	98.0161	99.7816	97.767	44.1902	99.2421	97.6095	36.3216	60.4475	81.3856	89.0518	33.5666	53.1243	77.8244	82.4442	89.581	15.2307	44.6758	64.4694	66.9974	68.9247	0.366986	0.5065	0.478755	0.196981	0.448402	0.578977	0.153273	0.282628	0.637745	0.452096	0.054268	0.213669	0.282997	0.252478	0.262121	0.0903674	0.15321	0.13131	0.109745	0.112906	0.117773	0.334641
EUC_TP_389	M14-Kopaonik	178.487	97.9635	99.763	97.6573	61.6523	99.2513	97.2843	44.4163	70.0032	83.6742	92.8466	38.5676	58.7864	84.0799	88.5364	94.9575	12.793	45.2717	64.3753	70.3092	72.0349	0.414105	0.593702	0.482948	0.285535	0.560706	0.554796	0.20865	0.370727	0.771352	0.518669	0.0664314	0.233799	0.326707	0.271037	0.298203	0.0904119	0.157943	0.11932	0.114382	0.109173	0.114646	0.288577
EUC_TP_390	NS-Ravanica	177.274	98.1573	99.7835	97.9203	74.0232	99.2422	95.9146	46.4222	63.8835	85.2302	91.7871	45.4936	67.0592	86.7165	89.9248	94.3872	14.4601	49.7447	70.4806	75.9826	76.8298	0.453882	0.669516	0.552818	0.288413	0.606509	0.570398	0.203373	0.385267	0.736964	0.48155	0.063025	0.224149	0.323231	0.279928	0.283408	0.0915657	0.163942	0.147693	0.13237	0.137569	0.142167	0.351516
EUC_TP_391	Broadway	216.103	97.6817	99.7372	97.4758	43.394	99.0206	97.6141	27.346	54.7557	82.0958	90.6658	46.5878	59.3433	81.6687	87.6773	94.0966	18.7455	46.5723	62.9633	70.6949	72.5036	0.322441	0.478186	0.40163	0.164516	0.342019	0.525766	0.142755	0.211123	0.412147	0.323247	0.048585	0.187269	0.249781	0.223351	0.236563	0.0923294	0.15234	0.134837	0.123913	0.126423	0.128253	0.412982
EUC_TP_392	Kontiki	214.637	97.3579	99.6357	97.7876	59.3896	99.3135	96.5947	52.3908	69.6211	86.0384	93.4892	43.0156	58.8228	81.1224	84.9316	92.9722	17.59	52.0224	74.0566	77.4139	79.654	0.428541	0.63254	0.518754	0.258194	0.521104	0.528076	0.210351	0.353924	0.651374	0.549843	0.0735015	0.239949	0.311379	0.266931	0.260607	0.0925009	0.169707	0.14578	0.139122	0.148148	0.151255	0.320243
EUC_TP_393	Mercury	214.637	97.8999	99.7856	97.6059	66.1465	99.3204	96.6736	42.7736	63.9724	84.6091	90.6187	41.2866	55.4057	79.0251	82.2495	91.4021	15.682	45.8063	69.8114	69.8661	71.6825	0.40724	0.584241	0.508545	0.259888	0.497513	0.589087	0.189525	0.313344	0.655374	0.479374	0.0644929	0.221388	0.297599	0.258599	0.25969	0.0904026	0.164525	0.13988	0.122297	0.12819	0.134803	0.361833
EUC_TP_394	Merian	214.637	97.4911	99.6893	97.6663	58.7604	99.2269	95.5888	42.127	64.2161	84.306	91.0463	40.3163	55.4328	79.7357	84.9087	93.0243	16.9602	47.5464	68.6703	72.2014	73.7686	0.38482	0.567271	0.476656	0.276266	0.543603	0.574654	0.193186	0.333101	0.659871	0.493724	0.0587257	0.213056	0.290727	0.239379	0.243323	0.0920242	0.164985	0.130396	0.123415	0.122581	0.129019	0.343567
EUC_TP_395	Oudenaerdse	137.986	97.5899	99.6604	96.8305	58.8847	98.7396	96.0836	38.6344	59.1235	80.5765	86.337	35.0394	49.6632	76.8799	79.8384	86.7777	13.4336	40.7627	58.9096	65.3183	67.0258	0.407215	0.616723	0.515633	0.256529	0.56733	0.526268	0.189477	0.320128	0.631084	0.481379	0.0609028	0.212019	0.298382	0.237123	0.252551	0.0916607	0.150369	0.110181	0.0935683	0.0990737	0.10546	0.373105
EUC_TP_396	Primus	177.274	98.1573	99.7568	97.557	72.6354	99.2755	96.5179	43.4509	67.9525	82.3429	88.2525	38.6159	58.2832	78.6992	82.9254	90.1355	15.491	46.5076	68.2602	75.596	77.523	0.500121	0.725004	0.530687	0.283919	0.628901	0.531047	0.194687	0.336557	0.671105	0.512534	0.0603049	0.224188	0.311503	0.261998	0.279925	0.0897259	0.156583	0.131341	0.128494	0.134619	0.139154	0.359777
EUC_TP_397	Tp.08.4	216.563	98.158	99.7188	97.7992	46.7595	98.652	95.1475	30.8694	53.4892	80.1878	87.8368	41.6134	54.8717	75.5429	81.0714	87.5298	16.1261	44.4519	63.5442	64.2649	63.8167	0.364871	0.541279	0.473399	0.195668	0.377524	0.557682	0.169104	0.258457	0.475276	0.373575	0.0602635	0.22146	0.278122	0.237528	0.23525	0.0907774	0.153476	0.117562	0.101871	0.103197	0.107148	0.395005
EUC_TP_398	Tp.08.5	216.103	98.0031	99.7965	98.2629	65.4721	99.1569	96.6866	45.3206	68.1173	86.5737	94.5779	46.3675	63.4654	84.3434	88.2288	95.1402	18.8272	49.0664	72.0227	74.6948	76.4115	0.386286	0.571486	0.49665	0.269972	0.524044	0.571224	0.204978	0.315995	0.601557	0.479415	0.0698865	0.236212	0.321871	0.279484	0.278312	0.0926126	0.160104	0.13677	0.131208	0.135523	0.143819	0.302005
EUC_TP_399	Violetta	178.905	97.3105	99.6814	97.9602	49.643	98.8625	97.1595	32.5792	57.4573	82.9366	89.0958	28.6132	46.4648	68.8456	73.4349	84.7384	11.9458	41.0822	62.52	65.6732	68.1086	0.421432	0.621984	0.53009	0.24919	0.55876	0.556997	0.196227	0.382828	0.704732	0.52457	0.0469968	0.198812	0.291091	0.242366	0.283888	0.0897697	0.141572	0.13098	0.121019	0.129346	0.13818	0.468351
EUC_TP_400	Waesse	177.233	98.2212	99.7848	97.7786	59.2572	99.3335	97.2695	38.7244	63.4858	83.1433	90.6859	37.615	55.916	82.2024	87.2565	93.4429	18.5625	47.5659	66.0629	73.469	75.959	0.409101	0.596555	0.503032	0.266101	0.509577	0.548553	0.173726	0.32034	0.639834	0.444499	0.0591723	0.234649	0.324223	0.271169	0.280938	0.0923007	0.160548	0.143301	0.134808	0.131317	0.13458	0.35377
EUC_TP_446	Affoltern i.E._186	133.553	96.4532	99.7157	96.3948	59.36	98.8087	97.2518	39.7678	59.9589	79.8818	78.2134	34.1299	50.9627	74.5733	76.2119	80.2135	13.9131	42.0475	62.544	68.5684	69.4551	0.376969	0.533429	0.467033	0.253	0.541702	0.527739	0.191275	0.232796	0.569554	0.399039	0.0554193	0.220646	0.28269	0.232436	0.234575	0.0907138	0.164729	0.133659	0.11932	0.119946	0.125365	0.387958
EUC_TP_447	Arni b.Biglen_351	132.511	97.9731	99.7876	97.3547	60.5133	98.63	95.2864	29.4642	56.6204	82.2093	79.5544	27.4651	43.1542	68.2409	73.0048	83.3188	15.5068	39.7813	56.812	62.9048	64.0498	0.372603	0.562647	0.480321	0.243708	0.515304	0.551282	0.165436	0.261361	0.659613	0.466549	0.0478364	0.195682	0.273322	0.22343	0.237445	0.0900519	0.149325	0.12601	0.112312	0.116102	0.118045	0.467641
EUC_TP_449	Horgen_1	139.198	97.9937	99.7797	97.1125	59.7776	98.7303	95.911	33.0861	55.5597	79.9093	87.2143	37.5133	52.076	76.1909	79.1628	83.488	16.9296	42.9112	63.0576	66.3782	67.0703	0.343167	0.504907	0.432871	0.271518	0.461969	0.566952	0.186996	0.281851	0.546146	0.424475	0.062556	0.235159	0.30832	0.256232	0.271148	0.0911696	0.158801	0.144707	0.135634	0.145717	0.150942	0.380453
EUC_TP_454	Lanzenhaeusern_292	134.642	96.4041	99.697	NA	49.1547	99.1688	95.4182	28.7744	48.7582	79.1982	86.0135	29.0238	51.2312	78.3942	82.0614	84.1926	15.0575	39.338	57.0915	59.8739	59.1359	0.403861	0.575634	0.469715	0.281074	0.567817	0.543236	0.180669	0.292546	0.513928	0.389397	0.0466258	0.209133	0.253525	0.212007	0.220728	0.0895708	0.151978	0.119042	0.105223	0.113385	0.118109	0.428881
EUC_TP_456	Riggisberg_311	141.778	97.7652	99.7676	97.4788	64.874	99.0729	96.4703	45.5854	69.9298	81.7281	82.9177	35.277	52.0436	75.5729	78.8824	84.324	14.1895	44.8988	65.2202	75.8992	76.1073	0.438178	0.613447	0.519177	0.268433	0.554885	0.52981	0.204937	0.343755	0.601822	0.476002	0.057951	0.219146	0.292309	0.240288	0.24862	0.0896339	0.156988	0.130569	0.130035	0.135168	0.128783	0.378706
EUC_TP_660	LøRk0498	216.563	97.4647	99.7938	98.2231	43.569	98.7713	97.2421	29.1479	49.1499	77.0666	84.1435	41.1422	49.1743	72.0586	74.0371	75.4612	21.0984	40.5002	54.6346	52.4485	51.0851	0.315911	0.493089	0.45632	0.174392	0.329862	0.553003	0.147957	0.211164	0.393444	0.277387	0.0446891	0.172867	0.212045	0.171348	0.180853	0.0893366	0.139833	0.0898026	0.0828796	0.0792901	0.0832991	0.450824
EUC_TP_661	SWA 1575303	216.103	95.4294	99.6334	97.3547	51.2768	99.1178	96.4186	24.4017	44.4965	72.3025	84.4427	36.0056	45.1533	67.4716	70.447	76.1369	21.8895	39.2047	50.8257	51.374	50.0496	0.264196	0.406356	0.37858	0.192799	0.437216	0.562005	0.150531	0.199871	0.399767	0.2774	0.0436285	0.183373	0.202825	0.172218	0.166134	0.0904421	0.142244	0.0926535	0.084071	0.0817998	0.0851908	0.475821
EUC_TP_662	SWA 1576001	216.563	98.1643	99.7847	98.2271	57.1713	98.817	97.8987	41.1407	63.38	81.6229	90.0321	46.1687	58.4224	76.7367	81.216	82.9498	20.8804	43.5399	59.766	57.7582	58.869	0.309334	0.472664	0.4139	0.20798	0.381784	0.529325	0.167899	0.261628	0.441581	0.309468	0.0508397	0.196421	0.227626	0.190971	0.193607	0.0912781	0.146779	0.0995291	0.0926897	0.0885897	0.0912554	0.38021

## Sheet: 2019_drought
Accession code	Accession name	Flowering_date	CC_120	CC_127	CC_133	CC_149	CC_165	CC_178	CC_198	CC_205	CC_218	CC_225	CC_238	CC_245	CC_256	CC_262	CC_273	CC_280	CC_288	CC_295	CC_309	CC_318	CH_120	CH_127	CH_133	CH_149	CH_165	CH_178	CH_198	CH_205	CH_218	CH_225	CH_238	CH_245	CH_256	CH_262	CH_273	CH_280	CH_288	CH_295	CH_301	CH_309	CH_318	CWSI_206
EUC_TP_001	Dimanche	136.524	97.641	98.4602	98.6576	55.9134	81.1013	61.332	26.8939	45.5338	70.911	71.6198	31.4194	40.6303	62.8663	68.4005	78.9353	16.6535	42.4292	66.2697	65.7525	64.7435	0.467102	0.529222	0.502741	0.174186	0.349983	0.392031	0.103512	0.146596	0.423482	0.453574	0.0820319	0.129388	0.218004	0.188289	0.213348	0.064392	0.125482	0.103948	0.0979393	0.103091	0.0984793	0.67341
EUC_TP_002	Discovery	135.694	97.6815	98.4613	98.4349	57.3395	81.0119	56.395	28.8616	48.657	73.5802	73.9096	33.804	44.665	68.2963	73.7363	85.0157	16.4158	41.2367	68.7802	69.5473	67.9131	0.440864	0.503731	0.470845	0.174932	0.37282	0.382032	0.123622	0.130373	0.321561	0.344564	0.0842513	0.137998	0.235021	0.197633	0.227789	0.064392	0.124405	0.109124	0.105795	0.114372	0.108293	0.622846
EUC_TP_003	Formica	136.524	97.5983	98.2847	98.4813	56.5294	80.0345	47.0129	24.361	41.1877	69.0577	69.877	34.0362	44.3594	65.9896	69.6662	81.5008	17.9878	41.2042	66.4832	70.6296	68.4546	0.377917	0.428148	0.420358	0.175398	0.345366	0.345273	0.123341	0.144304	0.39018	0.407463	0.0837634	0.129986	0.2496	0.230991	0.256008	0.064392	0.127222	0.118913	0.100881	0.112657	0.101691	0.659616
EUC_TP_004	Milvus	138.185	97.6418	98.4541	98.7169	63.4995	81.8415	57.881	28.6265	46.6847	72.2188	73.0963	33.9656	45.7045	65.8357	67.9841	79.8834	16.3042	43.3541	70.7616	74.055	73.7066	0.386984	0.447468	0.438332	0.194935	0.416349	0.424742	0.12581	0.149672	0.386926	0.414876	0.0905857	0.147982	0.238926	0.196175	0.216482	0.064392	0.128467	0.121256	0.117074	0.127064	0.118997	0.621375
EUC_TP_005	Pavo	140.675	97.5904	98.4378	98.6899	54.6444	82.602	56.2254	22.0733	38.9751	65.9907	65.8498	37.7577	47.3307	71.7626	73.0208	85.6943	24.283	46.5084	71.8319	72.8327	72.0229	0.393187	0.453199	0.442983	0.169111	0.320387	0.390649	0.108034	0.119039	0.325033	0.354343	0.0929931	0.140691	0.244836	0.206558	0.239813	0.064392	0.124999	0.118155	0.116863	0.10159	0.115836	0.669901
EUC_TP_006	S586 AberClaret	136.524	97.5445	98.3811	98.2742	63.7531	81.7513	52.652	31.3946	49.3679	72.7051	74.1116	42.0175	53.8027	77.4368	81.1257	87.1608	20.4096	46.9111	72.5188	75.7347	75.3562	0.434431	0.496211	0.45641	0.176574	0.364559	0.35376	0.130802	0.172302	0.328152	0.342982	0.0900917	0.151179	0.284593	0.238578	0.267212	0.064392	0.128387	0.118694	0.112413	0.116245	0.11493	0.616159
EUC_TP_007	S592 AberChianti	137.355	97.5765	98.4535	98.8944	63.0825	83.1959	52.7038	32.3689	48.6159	70.195	70.7207	34.7143	43.386	64.703	68.5516	76.8524	17.1759	42.2601	70.844	69.1322	68.4541	0.399444	0.459122	0.434879	0.192227	0.37628	0.356165	0.136066	0.157001	0.343246	0.366082	0.0929844	0.144746	0.249618	0.203115	0.227973	0.064392	0.136104	0.112542	0.113156	0.117406	0.112581	0.62943
EUC_TP_008	Gandalf	215.395	97.0774	98.0797	98.1692	46.4712	79.1161	51.5039	16.278	32.0622	62.0897	61.6764	39.4667	40.5225	61.6101	60.212	69.7901	34.3743	44.7494	60.4257	60.6096	58.4867	0.262922	0.318101	0.340607	0.123597	0.237713	0.335626	0.0871825	0.0598892	0.256203	0.272379	0.0739232	0.0918149	0.134625	0.108335	0.143713	0.064392	0.11543	0.0830271	0.0807378	0.0743853	0.0696091	0.70561
EUC_TP_009	Lea	215.395	97.5213	98.4106	98.6398	55.2485	83.3061	59.6519	30.3326	49.2101	76.5488	77.8833	48.7264	53.439	75.4374	80.7499	85.7578	28.6791	47.2839	67.3706	67.749	64.8459	0.289411	0.357153	0.37815	0.127547	0.288609	0.316712	0.115831	0.0953621	0.320225	0.340294	0.0894126	0.123716	0.18908	0.148368	0.182328	0.064392	0.12123	0.0974895	0.0954029	0.0922745	0.0834202	0.635455
EUC_TP_010	K 17	178.45	97.5489	98.3185	98.3601	55.5037	80.2655	45.8252	21.9977	40.7546	67.2537	66.459	24.0837	40.291	65.6895	70.6894	84.7385	17.7588	40.1104	67.0788	68.9459	67.09	0.428946	0.486702	0.454664	0.165895	0.354784	0.344799	0.107527	0.130343	0.370858	0.396883	0.0688585	0.116028	0.248506	0.219039	0.253234	0.064392	0.124381	0.107665	0.0970968	0.106776	0.0975022	0.652515
EUC_TP_011	K 38	178.45	97.5041	98.2209	98.671	60.51	83.5999	62.9127	26.4102	46.2863	71.7316	72.2925	31.9388	47.1295	71.4814	74.7639	88.3964	16.4699	42.408	67.1712	70.8293	67.9885	0.414601	0.459435	0.422213	NA	0.432574	0.420557	0.123816	0.161676	0.412391	0.446973	0.0915897	0.159376	0.291424	0.217305	0.264313	0.064392	0.129417	0.119572	0.113973	0.121921	0.115075	0.615201
EUC_TP_012	SW Ares	215.395	97.6036	98.4821	98.9475	61.4289	83.0861	46.5811	22.9884	39.8888	68.8707	68.8296	42.6775	49.0065	67.476	71.4812	79.0893	31.2437	44.6938	66.062	64.6836	61.8881	0.302682	0.359715	0.361078	0.151293	0.281918	0.324313	0.118885	0.101541	0.283197	0.299275	0.0842041	0.120374	0.183633	0.154934	0.184532	0.064392	0.125216	0.0968098	0.0965462	0.0905806	0.0885118	0.711266
EUC_TP_013	Cyllene	215.395	97.3934	98.4788	98.4416	51.7369	79.7407	54.6095	24.9329	42.3731	69.5678	69.3806	34.0454	41.4834	61.0213	62.2631	77.4942	21.1235	39.5823	65.3397	65.4463	63.5558	0.37587	0.442406	0.434967	0.144131	0.288239	0.322632	0.126572	0.12822	0.320312	0.340114	0.0899503	0.136027	0.215964	0.176026	0.207717	0.064392	0.126019	0.107479	0.10091	0.106389	0.106162	0.688326
EUC_TP_014	Himalia	215.395	97.294	98.2602	98.4716	51.9673	81.29	56.3188	28.5284	47.5095	75.9331	76.3226	37.7935	47.2954	72.0405	77.0883	85.9183	19.3135	42.5722	67.8129	66.9791	65.7547	0.343606	0.410226	0.416589	0.134852	0.328866	0.331207	0.132178	0.144505	0.401802	0.42846	0.0907284	0.144333	0.249801	0.210889	0.242787	0.064392	0.128373	0.109299	0.107994	0.111466	0.0975737	0.616172
EUC_TP_015	Metis	215.395	97.543	98.4076	98.841	53.6353	82.3107	54.5656	24.9494	41.8645	69.3451	69.1276	33.8735	44.2822	64.8208	68.6207	79.9887	22.8834	43.4247	65.8788	66.4716	64.6269	0.327539	0.391981	0.398132	0.141878	0.321212	0.350471	0.111029	0.112624	0.348311	0.374979	0.0879971	0.13966	0.2143	0.178233	0.213565	0.064392	0.124025	0.107225	0.0978465	0.10245	0.0950526	0.652716
EUC_TP_016	SANGRIA	137.77	97.6458	98.4527	98.993	57.7174	83.8641	64.8045	25.5214	43.2868	69.2681	68.7149	32.0885	42.9644	65.0357	68.5986	83.737	23.9813	46.8445	68.4548	70.8919	69.4169	0.430616	0.502637	0.472097	0.167013	0.403757	0.432011	0.118605	0.128893	0.35869	0.38213	0.0874963	0.137613	0.228915	0.196053	0.222609	0.064392	0.130785	0.115259	0.111637	0.1146	0.108835	0.631532
EUC_TP_017	Saija	215.395	96.9714	98.2141	98.52	47.8286	77.3901	55.6553	22.9718	40.3977	69.1536	69.2758	42.9794	46.6687	66.7606	70.4609	77.0191	27.3026	42.9135	62.0767	63.2762	60.7138	0.267032	0.329978	0.353881	0.120922	0.260757	0.287447	0.100461	0.0774139	0.272269	0.29047	0.0811693	0.115823	0.172175	0.136454	0.164192	0.064392	0.123244	0.0967316	0.0882691	0.0863082	0.0773253	0.684786
EUC_TP_018	Global	215.395	97.3524	98.3929	98.9219	57.4111	81.3933	57.9332	28.1362	44.156	69.0733	68.9422	37.2326	48.0447	69.2045	75.081	84.3247	22.662	44.4798	68.3043	69.7219	69.0166	0.366456	0.439904	0.435996	0.153203	0.334638	0.320076	0.122959	0.124136	0.352427	0.366216	0.0911954	0.137357	0.226208	0.195293	0.225413	0.064392	0.12588	0.110054	0.109438	0.108221	0.100943	0.644984
EUC_TP_019	Merviot	215.395	97.571	98.4032	98.845	55.0546	81.3002	70.0737	31.9765	51.268	76.9541	78.2139	36.9084	51.6897	69.945	75.6867	85.3106	23.3921	43.8936	68.9254	69.8604	69.4618	0.356818	0.423549	0.434026	0.149709	0.337925	0.387542	0.11597	0.134557	0.408063	0.439999	0.0919468	0.144781	0.243344	0.205192	0.232162	0.064392	0.128168	0.113302	0.109049	0.111817	0.102639	0.60599
EUC_TP_020	Bonus	178.035	97.5413	98.4686	98.9057	61.6366	83.9464	60.5557	29.8357	51.2235	75.0376	76.137	34.3072	45.5022	70.5437	74.3217	86.0014	25.4758	44.9206	68.5236	67.9261	67.4173	0.369223	0.441461	0.441001	0.167744	0.377739	0.387294	0.122534	0.160786	0.426086	0.450423	0.0910773	0.142064	0.232091	0.186095	0.218566	0.064392	0.126794	0.112887	0.107619	0.108724	0.104021	0.641617
EUC_TP_021	NGB1132	215.395	97.3226	98.3054	98.6905	48.7372	82.0866	64.2874	24.6878	43.7165	72.0944	72.981	42.0203	48.1966	69.6397	73.2233	78.7905	32.6715	47.8637	68.2681	66.6832	62.9535	0.240804	0.297914	0.336675	0.105253	0.28436	0.327747	0.109474	0.0947757	0.258135	0.276216	0.0794165	0.121922	0.17425	0.136656	0.168591	0.064392	0.122939	0.104249	0.0937411	0.0946804	0.0911069	0.698429
EUC_TP_022	NGB1133	215.395	96.9914	98.1382	NA	67.0946	84.7799	62.4754	17.5953	34.0413	65.6707	64.9325	39.206	43.7004	63.319	65.9481	73.1389	36.3475	46.8445	60.8446	61.0796	57.3736	0.21947	0.264033	NA	0.116373	0.296434	0.331761	0.106308	0.0620702	0.248255	0.262003	0.0769663	0.101192	0.151894	0.120102	0.150162	0.064392	0.119829	0.0874843	0.0832197	0.0753403	0.0711055	0.700821
EUC_TP_023	NGB1142	215.395	97.6261	98.4486	98.8738	50.9048	82.3408	70.3327	27.3093	44.9427	71.8504	72.0725	45.9232	49.9523	69.8777	71.2926	75.6855	30.5239	47.0187	66.8372	66.1655	63.8683	0.276108	0.338018	0.379297	0.120034	0.276477	0.307444	0.114911	0.0988429	0.300763	0.321433	0.0825655	0.119945	0.176195	0.145708	0.176367	0.064392	0.126311	0.104448	0.0952276	0.0971118	0.0874795	0.658141
EUC_TP_024	NGB14322	178.035	96.844	98.1419	98.5413	54.1576	82.3517	68.0236	27.064	47.3925	74.5729	74.7955	51.9302	52.6494	69.9498	71.2317	73.3746	28.9751	45.5878	62.64	60.8636	57.1525	0.21561	0.266057	0.309408	0.115016	0.276904	0.329239	0.115807	0.0997276	0.290683	0.307792	0.0846076	0.106847	0.157827	0.126877	0.160563	0.064392	0.122755	0.0964349	0.0920034	0.0847317	0.078541	0.650299
EUC_TP_025	NGB1730	215.395	97.5526	98.4638	98.8133	57.4708	83.2106	61.2609	25.5932	43.5204	71.749	71.207	38.4068	48.4885	68.9173	75.3338	86.0599	21.0809	45.1334	68.2927	70.1059	67.3139	0.351087	0.413441	0.416978	0.136591	0.331929	0.339471	0.122697	0.127143	0.322806	0.34897	0.0834791	0.127105	0.207153	0.176781	0.212479	0.064392	0.12518	0.112669	0.106121	0.103095	0.0970506	0.614907
EUC_TP_026	NGB2161	215.395	97.4323	98.3887	99.0056	54.4471	79.4556	55.3816	20.537	36.7281	65.291	65.9018	35.008	40.3265	60.907	59.6424	66.0582	36.5146	44.5059	61.6123	60.0207	57.0989	0.246323	0.388615	0.409911	0.121868	0.252026	0.329708	0.106874	0.0827749	0.26891	0.284386	0.0756657	0.0961848	0.142407	0.11003	0.146503	0.064392	0.122904	0.0925557	0.0872379	0.0847106	0.07741	0.696435
EUC_TP_027	NGB2391	215.395	97.2551	98.324	98.6835	38.8633	76.5916	51.5626	24.9494	42.7337	70.4542	70.7394	43.7907	47.4794	67.9644	70.4683	74.498	30.3871	46.5961	66.7617	63.9751	60.1818	0.232508	0.294272	0.335139	0.120538	0.249251	0.283225	0.120744	0.117903	0.338567	0.36259	0.08489	0.137633	0.198284	0.163562	0.193612	0.064392	0.125381	0.10637	0.103249	0.101492	0.0951728	0.694935
EUC_TP_028	NGB2392	215.395	97.5165	98.413	98.765	52.2706	78.9017	58.0616	27.4661	43.0053	70.9939	71.8058	37.452	47.7475	65.9088	69.7303	76.2448	23.2056	42.3592	64.1824	63.5829	60.8813	0.350576	0.411972	0.415858	0.127304	0.285062	0.327409	0.113381	0.122456	0.318929	0.340279	0.0807356	0.120496	0.184941	0.15066	0.169187	0.064392	0.121244	0.0951309	0.0924692	0.0885839	0.0830463	0.652013
EUC_TP_029	NGB2458	215.395	97.568	98.4321	98.8837	56.0074	82.7996	62.8621	22.2528	39.5727	68.5437	69.4676	44.5597	49.6999	70.2083	73.9155	83.5776	26.2904	44.6077	64.8331	65.4597	63.936	0.303243	0.370629	0.386086	0.13066	0.304851	0.348057	0.110255	0.0798265	0.290248	0.307893	0.0867886	0.120619	0.182549	0.151117	0.182193	0.064392	0.120757	0.0923453	0.087753	0.0869097	0.0810507	0.698957
EUC_TP_030	NGB2461	215.395	97.5926	98.4661	98.8724	47.8218	79.7543	40.5944	25.2661	43.3625	70.4446	70.2686	37.8142	45.7768	70.449	74.0164	81.3814	24.8624	43.2111	64.2873	64.522	61.762	0.361278	0.439618	0.435654	0.149309	0.258184	0.303273	0.0990715	0.115357	0.317961	0.340811	0.0832062	0.127487	0.21455	0.179096	0.211765	0.064392	0.120177	0.0966481	0.0953034	0.0875786	0.0887611	0.664039
EUC_TP_031	NGB2487	215.395	97.4842	98.3858	98.6269	50.6591	81.2932	52.9069	26.4855	43.7954	69.5906	69.6866	41.3435	44.9997	63.3232	64.4282	72.1093	31.67	43.7991	62.8998	59.2681	55.4667	0.246126	0.299624	0.321291	0.114732	0.260969	0.283727	0.114192	0.0945762	0.291379	0.308934	0.0778745	0.109669	0.163037	0.133347	0.154187	0.064392	0.124486	0.0911397	0.0874178	0.0830657	0.0774223	0.668425
EUC_TP_032	NGB2490	215.395	97.2974	98.3075	98.1523	43.2072	77.084	61.0462	28.4631	47.0009	72.648	72.9108	41.6883	50.0585	71.13	73.0091	77.3811	27.3814	43.5382	63.939	62.2646	59.1716	0.29912	0.354968	0.381959	0.105273	0.239146	0.271668	0.115161	0.109954	0.324895	0.347164	0.0805588	0.119005	0.18078	0.148531	0.18955	0.064392	0.122518	0.0954821	0.0917149	0.0895152	0.083301	0.64218
EUC_TP_033	NGB2492	215.395	97.6051	98.44	99.0783	49.2838	79.5843	49.2842	21.3376	36.2885	66.5068	65.9347	41.0295	45.0793	62.8773	64.9278	66.8728	30.7956	40.2517	59.5614	57.6792	53.4946	0.263838	0.32683	0.358485	0.10936	0.2212	0.286987	0.0961113	0.0711114	0.261742	0.281471	0.074953	0.10415	0.137126	0.113382	0.138991	0.064392	0.118342	0.0850205	0.078959	0.0754394	0.0726471	0.714383
EUC_TP_034	NGB4089	210.708	97.1916	98.3925	98.7645	52.6222	80.1465	56.7505	28.8186	46.3022	71.8659	72.6643	40.3343	48.9224	70.5148	74.3854	80.3472	21.5351	44.1287	67.9453	67.9816	65.2058	0.303415	0.359473	0.382039	0.147949	0.28426	0.305418	0.118629	0.118285	0.338252	0.358934	0.0888456	0.132314	0.211476	0.172268	0.199897	0.064392	0.124884	0.10703	0.101594	0.102712	0.0964084	0.649641
EUC_TP_035	Grasslands Colenso	140.675	97.586	98.4062	98.7874	45.4412	78.8924	54.4015	21.4195	40.4768	66.5873	65.5633	33.1187	43.336	65.4488	70.9233	82.5515	20.4071	43.5709	66.7198	67.2318	65.8584	0.349329	0.401269	0.391249	0.144976	0.313328	0.329557	0.11509	0.0986958	0.328656	0.346695	0.0845318	0.138153	0.236121	0.199959	0.233896	0.064392	0.130474	0.119473	0.115904	0.120748	0.115868	0.661977
EUC_TP_036	Sensation	137.77	97.6443	98.3993	98.9152	52.2956	78.1977	41.4705	18.3143	35.4193	58.2007	57.1948	25.4271	33.5825	54.135	52.7449	68.0941	17.3864	40.3372	62.7772	64.6554	64.0074	0.377752	0.440375	0.427945	0.159735	0.284487	0.375922	0.0993362	0.107979	0.307219	0.336788	0.0877656	0.123409	0.22426	0.185801	0.228889	0.064392	0.127391	0.107647	0.109846	0.108259	0.10374	0.686639
EUC_TP_037	Affoltern i.E._328	136.524	97.1039	97.9584	98.2257	52.0162	81.3613	44.3117	19.7035	34.8662	62.0011	61.9976	26.187	36.2867	55.2103	55.7602	70.4583	19.2096	38.1395	62.7255	64.1801	61.877	0.342703	0.400658	0.401952	0.176866	0.404997	0.424723	0.107285	0.128789	0.320021	0.338565	0.0808419	0.134684	0.231862	0.195569	0.220868	0.064392	0.124106	0.102572	0.0973147	0.0963295	0.0927998	0.67798
EUC_TP_038	Affoltern i.E._6	134.449	97.341	98.0835	NA	42.163	75.5571	46.7864	13.6568	27.5964	63.9009	63.8887	17.7645	29.6303	50.2869	55.223	67.1312	15.206	39.1582	63.1089	62.3952	59.5279	0.321293	0.365081	0.372712	0.149752	0.375289	0.420803	0.0950235	0.0845162	0.290453	0.302271	0.0735732	0.116807	0.19559	0.164889	0.198614	0.064392	0.13094	0.107442	0.0975824	0.100826	0.0931972	0.73951
EUC_TP_039	Belpberg_225	136.524	97.5683	98.3503	98.2353	63.7777	83.7669	44.582	31.5517	51.4605	73.3827	74.4149	32.5062	45.2382	65.5967	68.5152	80.8046	17.4076	40.2371	67.9673	69.766	68.1469	0.413927	0.461554	0.435786	0.193757	0.395097	0.404143	0.120929	0.171304	0.433649	0.470808	0.0860484	0.138874	0.265565	0.225548	0.261553	0.064392	0.127689	0.121616	0.117398	0.125368	0.122605	0.613517
EUC_TP_040	Belpberg_226	134.864	97.5206	98.3896	98.1837	55.6467	77.0781	47.9396	20.6089	36.0924	61.8895	62.1232	29.7015	40.5655	61.1697	64.2684	79.0386	20.3715	41.3675	64.7202	68.9311	65.7662	0.383519	0.441797	0.431315	0.172165	0.335365	0.391127	0.113969	0.106217	0.329781	0.34558	0.0839984	0.128025	0.24665	0.209777	0.227808	0.064392	0.128669	0.117283	0.109265	0.111059	0.107768	0.690527
EUC_TP_041	Belpberg_229	136.939	97.575	98.3981	98.1296	56.3274	82.5715	46.178	27.319	45.4205	70.5543	70.8639	32.0181	43.9136	64.868	68.2867	80.384	19.8359	41.7025	65.2519	67.4616	65.4153	0.391959	0.440304	0.424302	0.193827	0.396247	0.436101	0.126748	0.160289	0.409807	0.44621	0.0956265	0.150561	0.253513	0.207885	0.238916	0.064392	0.133858	0.113579	0.112972	0.133536	0.128859	0.631877
EUC_TP_042	Bern_78	178.45	97.5529	98.4041	98.6389	50.0246	78.0126	51.4337	18.4841	33.6429	60.3968	60.3104	27.6357	35.5927	56.3967	56.3886	72.3837	17.4903	41.4856	63.7606	68.0076	66.5763	0.381663	0.434637	0.423874	0.133508	0.246098	0.354351	0.0988496	0.0906399	0.307709	0.334838	0.0777444	0.114638	0.210623	0.171006	0.201313	0.064392	0.122047	0.0990534	0.0944715	0.0983223	0.092336	0.689482
EUC_TP_043	Bowil_119	132.373	97.374	98.2483	98.0303	47.9103	75.5253	40.0659	15.6995	30.2038	56.4596	55.399	27.3417	38.2882	54.5557	59.8027	71.2155	16.2306	34.9541	59.0666	59.8052	57.7677	0.344456	0.40371	0.404252	0.141973	0.293066	0.389378	0.0792742	0.07431	0.281978	0.293327	0.0789212	0.118177	0.215966	0.176962	0.197095	0.064392	0.115198	0.0889036	0.0828288	0.0900693	0.0793047	0.710618
EUC_TP_044	Bruetten_3	136.109	97.4335	98.3767	98.2981	58.2386	82.1389	48.7932	25.0313	41.6275	68.3934	69.6653	32.7693	43.3973	65.2465	66.6479	76.4059	16.7178	40.4291	66.6215	70.4354	68.806	0.390206	0.442707	0.422618	0.18472	0.369641	0.406634	0.119201	0.124049	0.37725	0.398004	0.0863301	0.13533	0.23943	0.195383	0.215743	0.064392	0.125466	0.114069	0.105416	0.110047	0.108034	0.666349
EUC_TP_045	Bubikon_8	136.524	97.5773	98.3896	98.7053	50.9762	79.5199	42.7442	24.786	39.5729	67.8729	67.5889	30.4591	39.9222	60.7851	62.5563	77.8397	21.5929	42.4679	68.0446	69.8012	67.3329	0.347655	0.412734	0.408847	0.156889	0.313307	0.342005	0.123522	0.14098	0.382974	0.419668	0.0912076	0.134609	0.236114	0.206936	0.233339	0.064392	0.126467	0.115964	0.113827	0.121411	0.113022	0.653478
EUC_TP_046	Burgistein_300	142.574	97.5512	98.4107	98.6039	52.9238	79.771	45.7531	26.1864	44.1474	68.7263	68.6206	28.9242	41.069	61.9487	62.62	73.618	19.0695	40.0284	68.1957	66.2336	63.3981	0.346871	0.410211	0.420037	0.164867	0.322201	0.354805	0.116326	0.109619	0.366131	0.391637	0.0761809	0.123385	0.208806	0.180276	0.200188	0.064392	0.123667	0.108593	0.0963566	0.101691	0.0945373	0.65281
EUC_TP_047	Columba	134.034	97.7092	98.5075	98.8587	62.1207	83.0965	59.1022	21.9096	38.5803	64.6623	63.9566	36.3928	46.1963	69.1473	70.4055	81.8016	18.6084	42.4966	65.4498	70.0203	69.6899	0.369191	0.427629	0.406572	0.161964	0.304222	0.38887	0.110178	0.113783	0.339527	0.358537	0.0932828	0.140167	0.24776	0.198496	0.22598	0.064392	0.128304	0.109355	0.105738	0.111822	0.107219	0.675289
EUC_TP_048	Corvus	215.395	97.6676	98.4325	98.6562	53.2657	81.8652	56.2912	22.5697	41.9402	69.7994	69.6015	32.3074	42.2238	68.9284	71.8167	82.4976	17.6111	41.1016	67.3518	67.9136	65.9598	0.309594	0.364776	0.383961	0.143249	0.353974	0.384907	0.119867	0.121809	0.361147	0.381276	0.0875694	0.137025	0.230442	0.189253	0.223084	0.064392	0.127614	0.113919	0.102393	0.105955	0.0995973	0.680755
EUC_TP_049	Dafila	136.524	97.488	98.299	98.4351	57.9299	81.3759	53.5961	28.78	46.128	70.6917	70.6851	33.8151	47.0592	65.0985	68.4064	80.5701	20.1025	42.4917	73.175	70.9935	68.9204	0.385096	0.4237	0.40744	0.170717	0.376134	0.351065	0.130729	0.158985	0.385559	0.406568	0.0955256	0.15914	0.269929	0.219765	0.238719	0.064392	0.137436	0.118401	0.115562	0.121534	0.11602	0.680459
EUC_TP_050	Frauenkappelen_86	138.185	97.4588	98.3148	98.6032	41.1853	78.8106	47.2517	18.8112	36.7247	67.1974	67.0081	27.4514	40.3408	61.5056	66.5037	81.4235	20.0436	39.2719	64.8782	65.8086	63.8561	0.308495	0.360383	0.366821	0.139184	0.366725	0.366181	0.11342	0.111272	0.374878	0.400835	0.0761086	0.128925	0.235267	0.209616	0.249219	0.064392	0.12493	0.109777	0.106325	0.111298	0.101753	0.684903
EUC_TP_051	Goldbach i.E._167	135.694	97.537	98.3911	97.9088	53.6128	78.6631	39.9759	21.7627	36.0169	63.0119	62.8312	28.156	39.4685	61.1011	61.4975	72.3418	18.0995	37.2661	61.031	63.4313	62.1976	0.375107	0.442456	0.418935	0.179934	0.358229	0.358322	0.124361	0.119205	0.328201	0.345026	0.0899777	0.13388	0.2398	0.196577	0.227027	0.064392	0.12678	0.108276	0.102645	0.10892	0.102014	0.680228
EUC_TP_052	Huttwil_50	134.449	97.281	98.0206	98.0777	48.0408	80.3438	43.0548	22.2367	37.1578	59.178	58.5532	23.8407	34.1627	53.5528	59.3584	73.6048	20.5098	37.0533	61.5668	60.9295	57.0967	0.335536	0.392059	0.370687	0.174108	0.376838	0.394553	0.105087	0.104322	0.354049	0.365269	0.0807416	0.137413	0.25419	0.205799	0.246041	0.064392	0.123093	0.107253	0.101569	0.106875	0.103339	0.683303
EUC_TP_053	Huttwil_60	138.185	97.455	98.266	98.0482	47.0879	78.5891	39.3305	22.008	37.3603	61.4225	60.7922	23.3254	35.0746	52.1494	65.942	70.1805	17.1889	43.9591	67.5474	62.302	57.2913	0.333721	0.381421	0.382941	0.17393	0.35294	0.345579	0.106492	0.106333	0.345141	0.367392	0.0729883	0.121537	0.228703	0.190042	0.225388	0.064392	0.122886	0.0998809	0.0945107	0.0985651	0.0932533	0.680173
EUC_TP_054	Koeniz_231	130.713	97.3759	98.1225	98.4868	59.0424	83.2125	42.3233	20.8639	35.7797	62.7979	61.5801	26.9848	37.4355	59.2806	64.285	75.5932	14.4667	35.8586	60.5185	63.2808	60.4293	0.423313	0.476457	0.460103	0.186469	0.412145	0.430406	0.113978	0.104238	0.326279	0.3469	0.0841598	0.134379	0.226197	0.194546	0.217423	0.064392	0.124754	0.106461	0.100833	0.10822	0.0988744	0.683142
EUC_TP_055	Koeniz_279	139.015	97.4134	98.1136	97.431	45.9364	77.454	36.0587	16.0264	29.809	56.7478	55.1521	22.9701	31.9867	55.7308	57.4759	66.9506	19.7863	38.0232	60.509	65.9908	63.6963	0.336179	0.38763	0.388874	0.148004	0.347811	0.39301	0.0936149	0.0884345	0.286376	0.30605	0.0777008	0.128816	0.235102	0.193297	0.234134	0.064392	0.124833	0.105914	0.0932137	0.10783	0.0961915	0.735358
EUC_TP_056	Krauchthal_176	132.373	97.5971	98.4582	98.5532	59.8588	83.1538	42.2097	24.0407	41.545	68.3252	68.2348	31.0939	43.1942	64.6598	67.7879	79.0135	19.4861	40.306	66.358	69.6665	68.3031	0.395009	0.449968	0.43207	0.193023	0.418172	0.406972	0.117534	0.114901	0.400785	0.431853	0.0897236	0.136321	0.241722	0.214846	0.234145	0.064392	0.127627	0.120849	0.11106	0.127893	0.119106	0.628468
EUC_TP_057	Lanzenhaeusern_291	133.619	97.0056	98.3679	98.2017	54.9763	80.4309	44.3795	21.344	37.515	64.7641	64.8305	28.2841	41.1007	62.4236	65.3385	76.7313	14.3707	36.5585	61.9485	63.8266	62.1989	0.332396	0.380214	0.368496	0.174893	0.373208	0.381339	0.106572	0.0975887	0.360485	0.388958	0.0888991	0.131987	0.244116	0.204824	0.234537	0.064392	0.124083	0.110618	0.0985034	0.107079	0.0992014	0.646556
EUC_TP_058	Lestris	136.524	97.0192	97.9093	98.1627	57.1712	83.6109	56.4357	26.9758	44.5857	68.8378	69.2535	29.8305	41.7534	61.8922	63.3461	79.1652	19.6945	43.0867	66.2586	68.7669	67.0332	0.343633	0.403134	0.395156	0.175276	0.384969	0.405844	0.129531	0.15447	0.398347	0.415473	0.0910506	0.151259	0.237828	0.193082	0.221297	0.064392	0.130043	0.120505	0.117107	0.123421	0.120413	0.646768
EUC_TP_059	Merula	136.524	97.512	98.3581	98.6078	41.3648	77.543	31.2891	16.9318	30.6402	64.6082	63.6858	26.785	38.7228	69.1279	73.9756	84.3166	16.2949	47.4519	69.0292	72.8457	72.5833	0.382451	0.451493	0.452333	0.132257	0.244528	0.305343	0.0901883	0.081107	0.287767	0.289994	0.094093	0.11985	0.234696	0.191059	0.226781	0.064392	0.12356	0.109191	0.106335	0.115745	0.117101	0.705663
EUC_TP_060	Milonia	138.185	97.3978	98.3634	98.4629	62.377	83.7669	58.8106	32.9472	49.6843	72.7198	72.884	38.5514	51.2844	74.344	78.616	86.6165	18.4684	43.5697	71.574	73.0832	72.2941	0.38438	0.448812	0.432121	0.190788	0.396867	0.400868	0.135567	0.157682	0.411665	0.435219	0.0977201	0.13499	0.263379	0.219881	0.250268	0.064392	0.132294	0.123143	0.117872	0.123774	0.119121	0.605355
EUC_TP_061	Monaco	139.43	97.6519	98.3722	98.7436	52.2575	82.2021	48.4795	22.2364	41.1877	65.6167	65.964	30.2057	43.1881	64.8134	69.32	80.0663	21.119	42.0553	63.3307	68.8942	67.0135	0.381034	0.452861	0.439867	0.156161	0.344296	0.39353	0.124376	0.125036	0.405749	0.428268	0.0804898	0.139227	0.241404	0.197578	0.216911	0.064392	0.124346	0.111104	0.104631	0.112609	0.0986186	0.646245
EUC_TP_062	Niederwangen_262	138.185	97.5095	98.3452	97.9807	53.83	82.0228	42.1636	20.7002	37.0442	63.577	63.7307	24.5071	37.2012	59.0379	60.4306	72.4949	17.5776	38.8293	62.3617	66.6588	64.2636	0.343074	0.396362	0.387046	0.156201	0.397037	0.406737	0.102811	0.0858355	0.310632	0.33364	0.0716655	0.116375	0.22493	0.1923	0.225788	0.064392	0.128796	0.114929	0.104854	0.112206	0.102438	0.70699
EUC_TP_063	Niederwangen_75	136.524	97.1612	98.1682	98.0586	50.5224	82.6829	50.091	18.069	35.7352	63.1961	62.975	27.9785	38.7398	60.3003	60.6871	74.2915	16.1526	40.8421	66.4435	63.5504	61.2759	0.339073	0.401894	0.401689	0.162025	0.411794	0.418518	0.0990393	0.117376	0.351126	0.366504	0.077516	0.13018	0.258422	0.217291	0.240186	0.064392	0.126836	0.109865	0.10152	0.108917	0.0816527	0.663868
EUC_TP_064	Oberthal_121	139.015	97.591	98.3415	98.7745	58.2252	80.4008	51.2069	26.0933	44.7091	69.4376	69.098	29.5252	41.3771	62.8094	67.2629	81.3592	14.9907	38.1727	65.2754	65.4783	63.5515	0.389589	0.44847	0.439492	0.181794	0.337827	0.343762	0.120943	0.13736	0.373467	0.393291	0.0866067	0.145418	0.243632	0.204786	0.243891	0.064392	0.125193	0.109637	0.106521	0.111719	0.10489	0.645195
EUC_TP_065	Oberuzwil_280	136.524	97.5697	98.42	98.4887	57.2385	82.2849	39.7084	23.5503	40.2807	63.3113	62.79	27.7592	42.6735	58.8974	60.303	72.1838	16.8728	36.9461	59.7738	63.5314	60.8137	0.366678	0.418895	0.407509	0.178763	0.390967	0.404328	0.115606	0.114037	0.358261	0.381889	0.0879463	0.137229	0.233701	0.197568	0.227137	0.064392	0.129635	0.114276	0.106266	0.114304	0.106287	0.698345
EUC_TP_066	Pastor	134.034	97.478	98.2947	98.4389	55.419	82.0784	57.7474	30.8227	48.4987	71.7057	72.2241	33.9154	47.3016	70.6064	78.1232	86.8466	23.0884	46.2025	69.4138	72.6619	70.5036	0.352394	0.409534	0.39801	0.158221	0.347178	0.370148	0.122443	0.134891	0.401772	0.428722	0.0857732	0.136416	0.232666	0.186349	0.225951	0.064392	0.12714	0.112553	0.112408	0.115544	0.103052	0.626488
EUC_TP_067	Riedbach_88	138.185	97.4171	98.2768	97.9547	55.7276	82.8134	48.7347	24.1975	40.3977	68.0426	68.3727	31.7637	41.7672	63.7587	64.7292	75.2828	21.5719	41.578	65.9927	68.0884	64.9981	0.375962	0.434077	0.404926	0.156721	0.394553	0.400135	0.115333	0.115295	0.365609	0.3903	0.0865006	0.143606	0.228452	0.194943	0.209188	0.064392	0.126078	0.105753	0.0982117	0.100969	0.0915566	0.644868
EUC_TP_068	Rueegsau_160	134.034	97.4666	98.4159	98.0378	54.131	78.9863	45.9503	23.305	42.4142	69.9588	70.7841	29.4513	44.4848	69.2875	72.4722	83.8094	20.5894	43.8579	68.0682	71.8964	70.2302	0.411691	0.477145	0.450861	0.182821	0.390927	0.391969	0.123179	0.131946	0.412173	0.43889	0.086865	0.142409	0.269591	0.223918	0.24898	0.064392	0.130917	0.119647	0.106557	0.112058	0.107426	0.641457
EUC_TP_069	Rueti_314	128.637	97.5121	98.3803	98.673	49.8088	75.6554	30.5029	18.4841	33.3267	58.7792	57.6068	23.2028	33.8365	51.6194	54.7364	62.7992	15.9444	34.5867	66.5574	57.4337	62.7644	0.367265	0.427946	0.425251	0.181084	0.352216	0.36599	0.116811	0.0989532	0.353456	0.374855	0.0829517	0.135906	0.221563	0.183901	0.212281	0.064392	0.127569	0.109376	0.100867	0.108518	0.0993091	0.688879
EUC_TP_070	Schmidigen_336	139.015	97.5454	98.4146	98.2828	46.5991	78.581	37.1629	19.1478	34.2785	58.1226	57.7219	23.2212	31.5575	55.3851	57.9232	70.388	19.313	36.4712	59.9286	61.962	58.6327	0.366426	0.422194	0.404411	0.151889	0.328031	0.33564	0.103344	0.0973149	0.307193	0.324699	0.077329	0.115065	0.191069	0.159785	0.188893	0.064392	0.121922	0.105216	0.100864	0.104147	0.0966343	0.687604
EUC_TP_071	Semperina	139.015	97.752	98.4005	98.4198	57.4994	81.2031	57.6536	28.4628	47.0009	73.0885	73.9464	35.9926	44.4053	71.8486	74.2031	85.1578	22.5995	48.6176	72.377	76.3272	74.5937	0.37128	0.423658	0.406852	0.162906	0.321512	0.336402	0.12828	0.14379	0.375082	0.396738	0.0860195	0.141689	0.240031	0.194978	0.230176	0.064392	0.13213	0.118649	0.113113	0.119966	0.11382	0.647381
EUC_TP_072	Signau_140	134.034	97.7315	98.3995	98.0561	52.7441	80.5064	40.5244	23.1419	39.0951	65.4741	65.61	31.1845	42.765	61.913	68.5489	76.5378	14.8458	37.9049	61.0732	65.5395	63.5321	0.349369	0.408753	0.394874	0.151236	0.337317	0.341847	0.123251	0.12104	0.359405	0.377588	0.0877658	0.143776	0.246788	0.201805	0.232731	0.064392	0.124773	0.109648	0.105346	0.105822	0.0969502	0.646609
EUC_TP_073	Sumiswald_189	137.355	97.5924	98.4259	98.5334	51.4029	76.6356	43.9476	19.4584	37.7109	65.4202	66.2701	29.5431	41.5211	65.4039	70.5871	82.0832	18.9266	41.5053	65.177	69.1044	66.8781	0.343233	0.39683	0.387363	0.150361	0.320208	0.332928	0.10428	0.103763	0.369075	0.393467	0.0818025	0.122703	0.217837	0.189442	0.222807	0.064392	0.124878	0.108299	0.0999337	0.105412	0.096738	0.674608
EUC_TP_074	Ueberstorf_294	136.939	97.406	98.1479	98.3831	53.3973	78.3528	38.6008	20.1285	36.4119	66.6151	65.7642	24.9077	35.8786	58.7561	61.5352	72.495	21.8119	42.4504	65.2207	68.2458	66.928	0.35147	0.410936	0.411727	0.170345	0.33448	0.340305	0.108468	0.0851513	0.296908	0.317894	0.0825694	0.127418	0.211724	0.178732	0.211899	0.064392	0.130541	0.10889	0.108296	0.115668	0.110991	0.695999
EUC_TP_075	Ueberstorf_346	135.694	97.3118	98.1929	98.1663	48.0992	80.4374	55.178	19.3832	34.354	61.1599	59.648	29.1272	36.7826	54.8899	56.7695	71.8671	20.4139	42.8019	67.384	67.8871	66.2935	0.356519	0.405569	0.380538	0.159227	0.291846	0.373529	0.101251	0.104239	0.319909	0.346002	0.0776173	0.123206	0.230694	0.193305	0.220343	0.064392	0.12198	0.105235	0.0997853	0.11112	0.103108	0.714525
EUC_TP_076	Ufhusen_52	139.43	97.4663	98.305	98.6078	45.3204	79.3748	56.6406	23.4687	43.8365	67.1952	67.0773	25.8445	40.8626	63.8938	67.8877	78.0584	15.935	36.0811	59.6198	61.5122	58.3073	0.363643	0.426032	0.40833	0.179545	0.384764	0.440094	0.117119	0.144999	0.362136	0.380132	0.0816506	0.128678	0.212107	0.215392	0.237838	0.064392	0.123196	0.10655	0.0981905	0.101212	0.0954785	0.642985
EUC_TP_077	Uttigen_2	132.373	97.6811	98.4182	98.0149	58.807	81.2032	35.0755	19.1313	33.839	62.1304	61.8106	27.211	34.7025	56.565	52.9842	68.6273	16.1406	37.4602	61.9511	61.9292	58.55	0.40868	0.46331	0.447788	0.171122	0.367689	0.371137	0.104299	0.0984371	0.294142	0.305426	0.0762073	0.123493	0.217543	0.182939	0.200894	0.064392	0.125107	0.105041	0.0973195	0.104213	0.101988	0.714307
EUC_TP_078	Wynigen_335	136.939	97.581	98.3183	98.8895	50.6446	80.2657	45.7183	24.1159	40.5557	67.6251	67.818	28.109	41.05	63.1532	65.4448	79.4632	17.1739	39.3043	63.757	66.0486	64.1139	0.420526	0.480321	0.442507	0.202754	0.407152	0.404784	0.139418	0.165567	0.322699	0.343385	0.0950933	0.152984	0.279052	0.224708	0.252894	0.064392	0.131841	0.121847	0.122424	0.118609	0.107689	0.653698
EUC_TP_079	Zaeziwil_125	135.694	97.464	98.3502	98.366	48.8562	76.4862	34.8715	21.2724	37.2023	64.46	64.3071	27.3581	38.3408	57.1435	60.1667	72.4197	19.9428	39.9814	62.1053	65.9924	62.8069	0.334603	0.394692	0.407729	0.159242	0.340767	0.346086	0.109964	0.0953377	0.306241	0.329986	0.0806158	0.121877	0.210501	0.177178	0.215669	0.064392	0.126917	0.108274	0.103655	0.107044	0.10062	0.679618
EUC_TP_080	Zaeziwil_127	126.562	97.7278	98.2114	98.6272	59.5695	79.876	43.9393	22.0896	39.731	67.9806	68.0644	29.7078	41.6223	60.2622	63.3206	74.7246	18.4862	41.3252	66.6372	67.802	67.2316	0.384224	0.437091	0.412426	0.184494	0.345971	0.332554	0.112346	0.0971966	0.319511	0.334879	0.0865929	0.125613	0.227122	0.189571	0.220071	0.064392	0.127351	0.114172	0.107426	0.114687	0.106256	0.674407
EUC_TP_081	Aa 3100	176.375	97.6633	98.2523	98.292	47.2167	77.7612	44.6883	26.9758	45.139	66.6221	66.4155	25.6569	42.0378	60.964	63.0881	75.9742	16.3783	37.3456	63.017	63.9241	61.4824	0.374452	0.44167	0.430406	0.139832	0.321215	0.31707	0.119304	0.12811	0.411725	0.433505	0.0765086	0.119477	0.213163	0.183911	0.212205	0.064392	0.121119	0.0979267	0.0914863	0.096857	0.087801	0.622815
EUC_TP_082	Aa 3148	139.015	97.3288	98.104	97.9404	50.9499	80.0177	49.7931	20.4454	37.2778	61.3046	60.8067	22.0218	34.982	55.866	58.0074	71.254	14.6234	33.5638	59.0661	59.4725	55.9732	0.366919	0.419122	0.404666	0.174729	0.427661	0.43285	0.119492	0.138581	0.424234	0.4519	0.083463	0.12481	0.220714	0.186549	0.234406	0.064392	0.12361	0.109024	0.0965545	0.107946	0.0967773	0.652891
EUC_TP_083	Aa 3149	141.506	97.6412	98.225	98.8436	50.1239	81.2921	47.4311	19.8832	35.3058	61.2935	61.284	21.0733	36.3938	56.8453	57.6503	70.7678	18.7519	38.4549	59.2326	62.1895	56.854	0.448786	0.509295	0.471979	0.174936	0.397544	0.441193	0.120597	0.141866	0.361388	0.385589	0.0768301	0.11934	0.211411	0.201015	0.227481	0.064392	0.121891	0.0938141	0.0867158	0.0891636	0.0818609	0.668664
EUC_TP_084	AA 32	215.395	97.5943	98.3665	98.7667	54.2679	81.7298	56.9559	20.6841	39.9235	66.6581	67.0412	23.6314	37.9315	60.1711	65.9806	78.4995	16.2423	36.8886	60.1521	63.3361	60.4439	0.311508	0.366558	0.372224	0.144347	0.298552	0.314509	0.111138	0.0938284	0.347578	0.371171	0.0751644	0.115781	0.188539	0.161548	0.193629	0.064392	0.122665	0.0942083	0.0891027	0.0879931	0.0848432	0.645982
EUC_TP_085	Aa 3459	215.395	97.1671	98.2184	98.7322	51.7891	81.7721	58.7931	15.7813	31.4683	64.2515	64.1798	35.2579	39.7744	60.5331	67.1135	75.7873	32.9889	45.812	63.9182	63.3148	59.9609	0.210126	0.285817	0.324403	0.114119	0.310247	0.342324	0.100772	0.0563779	0.249399	0.260916	0.0727631	0.100691	0.156952	0.13204	0.169104	0.064392	0.120964	0.0915934	0.0836332	0.0806276	0.0741176	0.699766
EUC_TP_086	Aa 4190	138.185	97.5103	98.3115	98.4023	46.7344	77.8907	37.7618	16.4514	31.3547	57.804	56.305	31.2126	37.8288	59.1521	58.089	71.1222	25.6789	38.3172	56.3606	57.4224	52.6645	0.210753	0.280562	0.30717	0.112175	0.246387	0.277253	0.100513	0.0668113	0.247781	0.264608	0.0685231	0.0961133	0.168535	0.138853	0.175116	0.064392	0.119398	0.0894432	0.0840141	0.0720837	0.0646654	0.748316
EUC_TP_087	Aa 4292	122.826	97.4646	98.1756	NA	51.3658	78.8581	52.0699	21.4258	38.5423	63.9245	63.6433	32.0139	39.7675	59.1199	63.0193	70.9096	19.9936	37.16	56.6692	58.3965	55.4422	0.311996	0.345229	0.338438	0.137994	0.281404	0.348509	0.100368	0.0648	0.244369	0.266373	0.0757074	0.0948265	0.152414	0.123438	0.160283	0.064392	0.116409	0.0826575	0.0762407	0.0750644	0.0688155	0.672717
EUC_TP_088	Aa 4298	135.694	97.2492	98.1916	98.4792	54.9037	80.7569	47.0365	22.0896	39.731	63.4177	62.3469	26.649	40.706	60.8756	62.4142	71.574	24.6193	39.1302	60.5007	59.2898	55.5061	0.39041	0.464113	0.460809	0.159296	0.402053	0.396052	0.110637	0.109957	0.341665	0.362843	0.0727171	0.105931	0.186672	0.156785	0.190622	0.064392	0.118545	0.0867436	0.0825898	0.0804717	0.0746273	0.647135
EUC_TP_089	Aa 4351	132.373	97.0807	98.1552	98.3034	39.1536	81.8216	44.5573	11.6958	25.3046	51.4251	48.7132	18.6841	27.2898	47.6938	52.2115	61.6904	18.1268	33.4157	NA	NA	NA	0.254855	0.332162	0.355595	0.107289	0.295558	0.368452	0.0894065	0.0420959	0.223755	0.240354	0.0791587	0.1089	0.148868	0.129609	0.159437	0.064392	0.116463	0.0793555	0.0762932	0.0704521	0.0644316	0.720183
EUC_TP_090	Aa 4379 Britta	215.395	97.6645	98.4997	98.79	52.3951	82.0478	64.0428	29.1069	48.894	72.7607	72.815	40.0096	48.2976	70.0467	73.4698	81.03	27.8541	47.0502	67.5374	66.4343	64.6661	0.331615	0.401856	0.414105	0.134478	0.308238	0.315922	0.122346	0.116356	0.341878	0.366896	0.085209	0.122214	0.197498	0.163072	0.192865	0.064392	0.124465	0.0967662	0.0934126	0.0914683	0.086139	0.627505
EUC_TP_091	Aa 4390	215.395	97.4919	98.0437	98.1093	38.3505	75.8826	29.0923	15.6342	31.4336	61.439	60.8282	44.2262	46.8902	74.4004	75.2799	85.0937	28.2848	NA	72.1582	79.6648	72.2241	0.260849	0.294028	0.323231	0.0875274	0.179919	0.198565	0.0987777	0.0564489	0.19849	0.212072	0.070546	0.0884147	0.132081	0.108158	0.161195	0.064392	0.13074	0.113395	0.108245	0.112042	0.107576	0.703415
EUC_TP_092	Aa 4400	130.713	97.3701	98.2297	NA	36.9581	NA	26.9489	15.3889	27.7195	52.1857	50.1727	30.0447	33.5568	52.9102	52.5533	57.8432	32.7168	40.7442	55.7529	54.5314	50.9728	0.212074	0.273302	0.270492	0.0865424	0.17725	0.204876	0.0981908	0.0574935	0.208631	0.220008	0.0664203	0.0819383	0.115825	0.0899941	0.129163	0.064392	0.118239	0.0799681	0.0738338	0.0695178	0.0623172	0.749243
EUC_TP_093	Aa 4444	215.395	97.5218	98.4502	98.912	53.2547	78.6471	53.3823	25.0966	44.1907	72.6427	72.4505	39.3415	49.7863	72.885	77.0949	85.2821	30.384	47.5071	68.6866	68.9773	66.5435	0.326644	0.394488	0.397849	0.123977	0.252145	0.285127	0.10747	0.105023	0.304932	0.323317	0.0766202	0.112647	0.192597	0.159726	0.185968	0.064392	0.122208	0.10175	0.0940579	0.0967787	0.0881448	0.665512
EUC_TP_094	Aa 4516	133.348	NA	NA	NA	35.7599	NA	31.3009	17.155	29.679	NA	NA	23.4128	30.9054	NA	NA	NA	19.9906	NA	NA	NA	NA	0.233897	0.261408	0.346861	0.100862	0.250557	0.284725	0.0954316	0.0580605	NA	NA	NA	0.0978141	0.140807	0.115117	0.161888	0.064392	0.121197	0.0938393	0.0907055	0.0886821	0.0824524	0.737468
EUC_TP_095	Aa 4519	132.373	97.5582	98.3193	98.2209	43.2117	79.7247	51.621	33.0224	53.0409	75.6158	76.7195	NA	58.4873	80.7939	84.7493	88.6134	NA	NA	78.5831	77.0641	74.8843	0.299416	0.345132	0.346576	0.0912972	0.224234	0.261566	0.0988735	0.0539481	0.240666	0.257693	0.0731086	0.0954427	0.162912	0.145045	0.185229	0.064392	0.128545	0.113716	0.109558	0.110689	0.10439	0.600192
EUC_TP_097	Aa 4528	134.034	NA	NA	NA	NA	NA	22.2892	13.0704	20.1682	51.7893	50.134	22.7181	25.4452	43.7104	43.9914	57.5967	30.2838	39.0034	54.7732	57.1513	53.0895	0.281618	0.360919	0.371875	NA	0.197754	0.30122	0.100971	0.0298537	0.161969	0.206229	0.0653882	0.0822844	0.114483	0.0939093	0.128323	0.064392	0.121208	0.0872467	0.078679	0.0762377	0.0685717	0.769713
EUC_TP_098	Aa 4939	215.395	96.9613	98.3852	98.6055	46.8365	81.2936	42.7821	14.6375	32.8906	62.9702	62.716	42.6492	50.4461	69.3665	71.6573	80.0185	26.5276	48.8885	66.9072	70.1616	68.9191	0.242629	0.274706	0.302603	0.0909224	0.214369	0.284668	0.0912847	0.0534745	0.228885	0.243111	0.0777459	0.112452	0.175828	0.153629	0.19388	0.064392	0.120253	0.0965883	0.0988651	0.0997702	0.0995228	0.693325
EUC_TP_099	Aa 5674	178.45	97.3244	98.2374	98.4032	48.3174	80.6556	50.5443	22.0077	42.1014	68.9725	70.1098	32.1595	41.0331	66.5009	69.6245	82.4906	22.3086	42.3328	66.6591	66.5979	64.2669	0.333239	0.399172	0.399954	0.147304	0.314371	0.33256	0.112519	0.118311	0.3453	0.365597	0.0795197	0.123081	0.208675	0.180081	0.224121	0.064392	0.127035	0.108308	0.103389	0.108494	0.10462	0.65015
EUC_TP_100	Aa 5675	215.395	97.6113	98.3802	98.9968	46.3662	80.0644	65.9307	27.7275	50.0824	74.4234	74.7917	27.3074	43.2031	64.6918	69.6457	81.4372	15.033	38.0615	60.0531	61.8594	58.439	0.382498	0.445273	0.433331	0.142887	0.281397	0.351348	0.126973	0.143888	0.416583	0.447916	0.08274	0.128394	0.227703	0.197198	0.229748	0.064392	0.125468	0.108282	0.103018	0.101714	0.0969996	0.649793
EUC_TP_101	Aa 5676	215.395	97.6493	98.3906	98.24	43.7227	81.3202	54.0559	17.9877	45.0599	71.6499	71.5993	54.2401	52.9634	80.5288	82.5405	87.6204	37.8007	52.1017	73.3636	77.6325	76.3041	0.259575	0.307642	0.339624	0.0848648	0.206134	0.25587	0.0984489	0.041983	0.220209	0.234349	0.0743894	0.101715	0.151961	0.137312	0.187385	0.064392	0.127124	0.105255	0.103938	0.102588	0.096029	0.65649
EUC_TP_102	Aa 5677	178.035	97.5018	98.4111	98.8683	47.602	83.42	68.4589	25.0963	44.7437	68.4205	68.5893	33.3727	47.39	69.8145	72.6836	81.9224	15.3585	37.4844	61.0576	62.8303	60.6459	0.343017	0.410376	0.418064	0.133782	0.338443	0.38511	0.116452	0.135634	0.363968	0.386871	0.0782428	0.124371	0.239171	0.208844	0.238773	0.064392	0.124205	0.0998276	0.0947055	0.100873	0.090646	0.594282
EUC_TP_103	Aa 5678	215.395	97.3699	98.2935	98.8315	42.2707	81.6795	63.9684	20.782	42.2597	73.2088	74.218	33.5982	45.7549	71.9484	78.0496	88.4789	18.181	40.7622	65.1182	66.0202	62.6669	0.299538	0.362369	0.372201	0.120818	0.25879	0.312219	0.10362	0.101406	0.33868	0.362109	0.0800727	0.111976	0.209503	0.184527	0.231223	0.064392	0.13107	0.111377	0.104603	0.103414	0.0949215	0.630929
EUC_TP_104	Aa 5746 Harmonie	215.395	97.5192	98.4076	98.8465	55.7028	81.5887	65.3355	25.7567	38.7792	65.4266	65.3688	32.0732	42.8738	64.6183	66.8807	79.0149	22.7718	45.1797	70.8664	71.2752	70.5414	0.373052	0.436785	0.43252	0.148532	0.262746	0.367798	0.0960006	0.101628	0.323803	0.349783	0.0861606	0.128417	0.210205	0.16847	0.193524	0.064392	0.124393	0.109066	0.105156	0.105747	0.0973093	0.688012
EUC_TP_105	Aa4380 Altaswede	215.395	97.6328	98.5128	99.1079	59.6238	85.1944	71.5284	31.068	51.4227	79.0774	79.7736	51.7848	60.7531	79.6754	82.8359	87.5907	31.5838	44.4979	64.0693	64.6452	61.7017	0.293485	0.364804	0.3866	0.129464	0.313964	0.404322	0.11481	0.110983	0.307197	0.324204	0.0902892	0.133311	0.198869	0.164394	0.193261	0.064392	0.121451	0.0975012	0.0937486	0.0876556	0.0800978	0.602201
EUC_TP_106	S543 AberRuby	215.395	97.7545	98.4493	98.7909	54.7949	82.2859	44.9248	20.782	38.7826	63.5182	62.9154	24.0143	36.5813	60.8162	65.3639	80.7088	16.367	35.2901	58.0208	61.2442	57.0463	0.403502	0.454135	0.449057	0.163033	0.397783	0.364187	0.109827	0.110088	0.359312	0.380971	0.0713072	0.110515	0.200227	0.169965	0.21064	0.064392	0.123741	0.104947	0.0975942	0.0982328	0.093433	0.661644
EUC_TP_107	Aa 4940 Broadway	215.395	96.9451	NA	97.8041	38.2949	78.8684	52.7938	18.2325	34.234	64.8836	64.7785	43.6296	45.0779	71.3055	75.2326	82.835	30.3446	46.7289	70.5876	73.5176	71.2745	0.26411	0.325196	0.376901	0.119813	0.272013	0.299727	0.107064	0.0775245	0.276045	0.290953	0.0810951	0.118728	0.189776	0.169057	0.189405	0.064392	0.125436	0.106336	0.107573	0.110046	0.106247	0.666145
EUC_TP_108	TP9525	140.675	97.6311	98.3544	98.5759	59.3257	83.1496	57.6076	22.8247	40.363	67.848	68.2962	32.9383	42.9734	64.045	65.8736	76.6797	24.0506	45.4245	67.8042	68.2115	67.1962	0.338619	0.400436	0.397958	0.156953	0.349995	0.352263	0.107915	0.0949825	0.306415	0.32102	0.0886973	0.121401	0.200261	0.160306	0.186364	0.064392	0.123086	0.104474	0.0940974	0.097023	0.0910312	0.661673
EUC_TP_109	TP9645	136.524	97.6421	98.4198	98.7961	64.2922	83.1829	64.9997	30.1692	50.5535	73.448	73.4312	37.3472	47.9803	71.9091	75.2094	83.7995	20.7264	44.9581	69.4418	73.1284	70.8596	0.373357	0.416766	0.391789	0.170091	0.363891	0.375501	0.119341	0.132907	0.342135	0.422139	0.0938106	0.151869	0.248106	0.203029	0.219873	0.064392	0.128053	0.120439	0.115737	0.124154	0.119821	0.620309
EUC_TP_110	TP9445	176.375	97.6938	98.4791	98.7376	56.2177	80.8534	54.0415	24.4428	41.2669	69.0899	68.6772	35.9184	43.5697	68.4493	70.8497	83.3926	23.1741	44.392	68.3745	70.7076	68.4278	0.324623	0.383163	0.381757	0.150615	0.357378	0.36104	0.113864	0.118092	0.330768	0.346674	0.0906889	0.135774	0.22076	0.180093	0.210636	0.064392	0.129838	0.1158	0.110461	0.116055	0.107371	0.672538
EUC_TP_111	TP9735	124.901	96.9966	98.2523	97.9857	55.2428	80.5776	53.4102	24.1159	43.0842	67.9282	67.8592	28.6826	38.0336	58.9521	63.4769	77.1204	18.6579	43.0638	66.2159	68.8002	66.0096	0.351099	0.393814	0.385846	0.171552	0.345459	0.362701	0.118493	0.122379	0.360262	0.385362	0.0775784	0.127155	0.219716	0.189567	0.226484	0.064392	0.123192	0.110673	0.101522	0.106676	0.0983256	0.669141
EUC_TP_112	TP9315	134.864	97.6358	98.4447	98.3797	57.478	82.0226	49.857	24.4591	40.5211	65.8601	65.7577	31.7121	43.7416	63.5935	66.5281	74.5763	18.2203	40.2601	65.5647	69.277	67.4905	0.422193	0.480185	0.46286	0.199391	0.414277	0.437367	0.115053	0.123793	0.340168	0.36075	0.0838152	0.130812	0.225904	0.190807	0.225938	0.064392	0.125366	0.106927	0.105557	0.109985	0.10224	0.650551
EUC_TP_113	Gumpensteiner Rotklee	215.395	97.543	98.3429	98.4759	55.315	80.0206	45.593	20.1119	34.7871	60.9618	60.6216	26.3273	36.5135	52.6251	52.9078	65.5671	19.5395	39.8259	59.8535	61.8759	58.1893	0.330021	0.388558	0.396475	0.173248	0.353665	0.379405	0.111106	0.104681	0.330366	0.351662	0.0912182	0.136905	0.215003	0.177496	0.205501	0.064392	0.122777	0.102668	0.0930547	0.0958133	0.0848761	0.710025
EUC_TP_114	Cinnamon Plus	215.395	96.7305	97.9045	97.8792	43.5388	79.9553	59.3924	21.0173	36.9617	63.4595	61.9857	29.1978	38.3728	60.9426	65.6511	79.1663	19.6025	39.1436	64.3492	62.805	60.7635	0.34812	0.404759	0.407072	0.127332	0.310549	0.361435	0.101737	0.102768	0.288497	0.313166	0.0745451	0.117377	0.212817	0.172975	0.21863	0.064392	0.123035	0.100889	0.0966778	0.0934172	0.0894432	0.71824
EUC_TP_115	DFRC11	215.395	97.2968	98.1438	98.3918	43.2816	82.1775	70.1523	21.6645	40.2396	69.9782	69.7004	36.7744	47.7713	72.308	77.4841	88.911	21.9045	40.552	63.2439	65.6357	62.0209	0.259497	0.321335	0.338033	0.106593	0.317185	0.424908	0.108582	0.119436	0.384334	0.391338	0.0846595	0.144568	0.24207	0.204083	0.223443	0.064392	0.122555	0.101755	0.0988952	0.0982655	0.0899511	0.63665
EUC_TP_116	DFRC12	215.395	97.0283	98.0802	98.0273	42.5485	81.4298	68.0944	23.9591	37.9892	65.6811	65.2012	32.1662	44.1545	67.1228	72.481	83.5028	24.7451	42.4108	64.1009	66.738	64.4211	0.301954	0.358452	0.374774	0.120658	0.296776	0.35157	0.112043	0.122402	0.305598	0.319031	0.0851367	0.126503	0.229061	0.188961	0.228213	0.064392	0.126798	0.104165	0.0995529	0.0969907	0.0935675	0.689319
EUC_TP_117	DFRC13	215.395	97.1987	98.342	98.837	50.8871	81.0673	64.8986	20.4454	37.3569	65.9001	65.7337	35.7474	43.5541	68.7458	71.5362	84.111	20.8279	42.9993	67.7986	66.4929	64.4071	0.319165	0.384028	0.394819	0.152695	0.293344	0.38012	0.106001	0.0965089	0.315153	0.339781	0.0877588	0.131033	0.232658	0.196148	0.225867	0.064392	0.122994	0.0988677	0.0979829	0.0982412	0.0955556	0.69513
EUC_TP_118	DFRC14	178.45	97.11	98.2504	98.8854	49.8959	78.9759	56.0322	28.0544	46.0527	71.8276	71.9053	34.7166	44.0554	67.7858	72.966	80.8569	17.8832	42.4923	66.3867	64.8168	63.0367	0.316984	0.380311	0.391682	0.141761	0.294161	0.304465	0.111849	0.133948	0.364055	0.386117	0.0837223	0.132182	0.219111	0.183266	0.223998	0.064392	0.123381	0.104978	0.100984	0.099662	0.0946089	0.624548
EUC_TP_119	DFRC15	215.395	97.5259	98.3554	98.5381	48.4507	78.7687	59.2464	28.2178	46.7636	73.7948	74.4799	38.3044	46.3664	70.4991	75.9864	85.6601	23.3548	45.0642	70.9733	70.965	69.004	0.342328	0.411535	0.422007	0.128855	0.279422	0.298442	0.129914	0.137913	0.359464	0.383717	0.0911073	0.145018	0.244971	0.198433	0.22895	0.064392	0.124945	0.10548	0.105091	0.104551	0.100273	0.627618
EUC_TP_120	FF 9615	215.395	97.5162	98.3995	98.8852	45.5057	78.1466	50.8315	20.772	37.4358	67.4668	67.6688	33.3366	46.7878	73.1986	76.2224	85.0925	22.1774	40.2801	64.6182	64.517	61.5767	0.31116	0.370394	0.385048	0.139614	0.287978	0.296224	0.109003	0.103714	0.3375	0.361083	0.0878939	0.147774	0.254313	0.21355	0.253966	0.064392	0.126589	0.10985	0.103665	0.103876	0.0974685	0.668302
EUC_TP_121	Marathon	215.395	97.4078	98.2528	98.3928	35.9959	77.8944	40.2058	20.537	35.8589	61.4241	61.1672	28.7226	37.8635	61.9639	64.9701	77.7988	18.5758	38.6526	60.7436	61.1267	57.2574	0.364423	0.436786	0.441686	0.114666	0.257288	0.293922	0.110032	0.0932914	0.306259	0.33357	0.0788358	0.131554	0.225635	0.192923	0.224456	0.064392	0.122775	0.101931	0.095223	0.0953406	0.0873737	0.688513
EUC_TP_122	Starfire I	215.395	97.4875	98.4257	98.5585	41.141	78.9631	59.4169	20.0301	36.6836	67.6472	67.0214	33.0902	44.0622	68.8883	74.0515	83.6813	22.2416	41.3001	63.6405	64.4095	63.0767	0.308724	0.372787	0.38135	0.113264	0.204068	0.302411	0.106605	0.104576	0.313318	0.337799	0.0844046	0.122574	0.225045	0.1791	0.204214	0.064392	0.119592	0.0935878	0.0968264	0.0920617	0.0834665	0.686383
EUC_TP_123	Starfire II	178.45	97.5058	98.2312	98.4775	49.2529	80.4234	51.9886	27.8909	43.9982	67.7705	67.2239	33.7494	43.9288	68.6473	73.8201	80.9414	19.6601	42.2946	68.3819	66.9635	63.8185	0.363911	0.417054	0.417409	0.14187	0.313434	0.313168	0.127873	0.135891	0.379183	0.39978	0.0812469	0.130981	0.241931	0.197895	0.237535	0.064392	0.121978	0.104952	0.100559	0.101042	0.0981611	0.634931
EUC_TP_124	GnRk0729	215.395	97.6145	98.3407	98.8589	44.7942	76.1618	49.182	23.7072	43.2423	71.6119	71.0905	41.4157	47.103	68.71	69.9638	77.3107	34.9478	46.7115	66.2162	63.4172	58.4217	0.271646	0.336144	0.361443	0.108824	0.236204	0.283719	0.10483	0.0716241	0.256135	0.279213	0.0795283	0.108738	0.154444	0.120128	0.155101	0.064392	0.125046	0.097852	0.0906093	0.0889048	0.078797	0.668328
EUC_TP_125	GnRk0747	215.395	97.4196	98.3307	98.5454	50.8606	83.0937	73.9128	22.8084	37.9481	67.3495	65.948	40.3251	42.6273	66.8444	65.9204	75.4903	29.9235	45.6887	64.7613	64.6418	62.0237	0.264599	0.32632	0.341967	0.107013	0.233976	0.33688	0.0983879	0.0693281	0.254713	0.270605	0.0758117	0.107195	0.154017	0.119886	0.152725	0.064392	0.118012	0.0873543	0.0827593	0.0778429	0.0740694	0.69524
EUC_TP_126	KvRk0201	215.395	97.5496	98.4452	98.808	49.2345	79.5771	55.8244	26.1586	44.2698	70.8742	71.0821	40.1872	44.739	64.7674	65.876	71.9162	28.041	42.4522	60.9898	59.7983	56.9649	0.256542	0.319816	0.349633	0.119106	0.24909	0.259793	0.106456	0.0924027	0.282734	0.299106	0.0814148	0.104089	0.16054	0.12315	0.159948	0.064392	0.120007	0.095253	0.085527	0.0843799	0.0779371	0.689733
EUC_TP_127	LGRk8801	215.395	96.9398	98.2743	98.499	47.0091	79.0777	60.6759	18.8046	35.4982	64.9611	64.4251	39.3634	42.4813	66.0753	65.5311	74.2226	29.3951	41.4921	60.9895	60.9161	57.9362	0.224892	0.291053	0.331698	0.113448	0.268181	0.313294	0.107486	0.0881315	0.270985	0.285242	0.0751487	0.102667	0.158433	0.123902	0.160588	0.064392	0.120955	0.0909141	0.0835312	0.0805504	0.0758036	0.706961
EUC_TP_128	LGRk9415	215.395	97.3906	98.3571	98.6441	58.9344	84.3126	60.4681	21.998	37.6731	66.4387	66.6839	43.5831	47.9087	68.6433	69.9277	77.6349	32.1228	44.331	63.223	64.2599	60.3607	0.279163	0.338383	0.349595	0.13622	0.302303	0.318257	0.110288	0.112464	0.292498	0.30391	0.0814342	0.121624	0.1774	0.148332	0.186713	0.064392	0.12391	0.0977348	0.091492	0.0895159	0.0848199	0.690552
EUC_TP_129	Linus	215.395	97.3445	98.3985	98.7948	56.4359	81.792	61.4145	28.4468	45.6921	73.0197	72.8939	50.7705	55.0232	73.6866	76.9619	80.2327	26.9369	46.8721	68.4465	67.7541	65.744	0.267437	0.329313	0.357601	0.14942	0.29091	0.304438	0.115028	0.116109	0.306063	0.321683	0.0868448	0.12379	0.187395	0.158462	0.187795	0.064392	0.122017	0.0956538	0.0934543	0.0885837	0.081927	0.631138
EUC_TP_130	LøRk0286	215.395	97.1274	98.3306	98.5839	47.5095	77.7452	51.4255	20.0369	35.6974	63.0914	62.9014	38.2509	43.3284	64.7594	65.6283	70.413	23.4719	39.4661	60.3546	59.1705	55.4972	0.288098	0.349942	0.367162	0.140039	0.29044	0.311774	0.113307	0.0991153	0.295844	0.308932	0.0821785	0.111683	0.175757	0.139459	0.177554	0.064392	0.123482	0.0938576	0.0861564	0.0827765	0.0781905	0.686849
EUC_TP_131	LøRk0287	178.035	97.475	98.2165	98.3813	54.2412	79.4675	54.0297	26.077	45.5341	73.3109	74.7292	38.0717	47.6993	67.1719	68.6301	80.1025	21.3504	43.5182	67.0498	65.9107	64.2295	0.328105	0.390826	0.410368	0.137984	0.287324	0.305144	0.120833	0.121558	0.365299	0.383118	0.0899563	0.132102	0.219928	0.182532	0.205881	0.064392	0.121912	0.100088	0.09534	0.0916293	0.0897058	0.646958
EUC_TP_132	LøRk0390	215.395	97.5749	98.4173	98.7146	51.2764	82.2704	53.6107	32.2118	52.055	73.613	74.2148	39.9145	50.8048	72.7753	75.0926	79.0815	38.2379	49.8089	67.5718	66.8345	63.2342	0.288329	0.355712	0.369428	0.135718	0.269139	0.263352	0.114771	0.106332	0.303023	0.31981	0.0880041	0.125581	0.191826	0.154275	0.191484	0.064392	0.125341	0.102957	0.0997809	0.0973566	0.0939602	0.638618
EUC_TP_134	LøRk9207	215.395	96.7575	98.0584	98.0677	59.5583	83.4114	60.8099	23.5603	42.5756	69.0612	69.2696	46.9768	49.6471	67.3151	69.7656	72.959	26.807	39.2041	58.2965	56.1658	53.9051	0.198986	0.237028	0.275455	0.11932	0.275527	0.305055	0.0988748	0.0789962	0.277602	0.2944	0.0750419	0.108529	0.155257	0.128465	0.156566	0.064392	0.118794	0.0835763	0.078464	0.0725028	0.0671899	0.668278
EUC_TP_135	LøRk9625	215.395	97.5483	98.4538	99.1307	53.9006	81.7463	60.9651	24.776	43.2834	72.9297	72.864	47.071	49.7446	73.955	75.6129	81.2326	29.3475	47.4772	65.9784	66.8227	64.5627	0.25874	0.321789	0.361665	0.123129	0.251925	0.257222	0.101922	0.0792788	0.27406	0.292852	0.0755967	0.104455	0.160456	0.126926	0.153836	0.064392	0.119286	0.0915554	0.0871125	0.0833068	0.078328	0.662749
EUC_TP_136	LøRk9627	215.395	97.4494	98.3601	98.7607	41.8353	NA	34.6708	15.4544	28.3073	59.1758	58.4493	35.6762	38.5886	57.6713	60.2389	68.7755	32.4594	44.2487	60.9988	59.2633	54.3794	0.251808	0.308677	0.328518	0.103307	0.196408	0.267326	0.0875575	0.0526313	0.233407	0.247832	0.0711027	0.0972239	0.144363	0.114675	0.146614	0.064392	0.115995	0.0847077	0.0791514	0.0769224	0.0718372	0.744565
EUC_TP_137	LøRk9628	215.395	97.3814	98.375	98.808	62.6574	83.2733	63.1076	26.8189	43.2042	71.4038	71.4858	45.1332	51.1591	68.9539	71.9583	78.4333	35.1121	45.0348	63.4323	63.5071	60.8445	0.2295	0.269181	0.350322	0.129872	0.275752	0.305958	0.109406	0.0706578	0.286192	0.306944	0.0839845	0.112396	0.169809	0.137429	0.168145	0.064392	0.123801	0.0971671	0.0900285	0.0842631	0.0786486	0.675597
EUC_TP_138	LøRk9753	215.395	97.6353	98.5058	98.9665	57.8657	83.3124	59.7479	21.2624	38.2259	66.632	67.0856	40.1977	48.0163	65.5646	67.1184	70.835	26.5545	39.8225	59.9817	58.9751	56.6713	0.277547	0.343972	0.384135	0.135108	0.279512	0.332142	0.109151	0.0769817	0.270872	0.288199	0.0757253	0.10573	0.164483	0.132595	0.160635	0.064392	0.123299	0.0938898	0.0896994	0.0851354	0.0819382	0.696211
EUC_TP_139	VåRk0401	215.395	97.5817	98.4389	98.876	54.8609	81.0349	53.8447	30.9861	46.6814	72.0564	72.2302	47.0814	51.9872	73.5	75.5537	82.3883	28.8165	46.328	65.8154	66.8015	64.1789	0.303401	0.368775	0.392137	0.123842	0.249883	0.285783	0.110671	0.110267	0.309172	0.329531	0.0840962	0.118851	0.192368	0.161687	0.192458	0.064392	0.12445	0.0993686	0.0912789	0.0883226	0.0837104	0.653751
EUC_TP_140	VåRk0510	215.395	97.2456	98.2392	98.2927	52.3585	81.6149	63.7727	23.2171	41.2669	70.5149	70.9542	43.7018	49.2084	72.9426	75.6076	84.143	28.8805	44.7802	62.8534	63.0417	59.8128	0.259918	0.321756	0.338496	0.131163	0.296072	0.306061	0.113926	0.110744	0.292859	0.306964	0.0874288	0.125123	0.188371	0.156539	0.184294	0.064392	0.12303	0.100243	0.0958825	0.0911571	0.0817932	0.65884
EUC_TP_141	VåRk0512	178.035	97.4276	98.3063	98.2551	57.1565	84.3576	73.5177	24.2794	41.2669	69.1544	68.3906	40.0282	44.8208	67.881	69.9671	75.7101	31.4301	44.3379	63.7012	61.6442	58.2809	0.296191	0.357166	0.380863	0.135463	0.289758	0.347585	0.106774	0.102983	0.272458	0.287831	0.08244	0.11354	0.179344	0.143381	0.178005	0.064392	0.124001	0.0972313	0.0925168	0.086934	0.0873152	0.735738
EUC_TP_142	VåRk0513	215.395	97.464	98.4063	98.7015	42.7073	78.9632	57.7425	22.0733	38.1059	66.6794	66.1995	42.683	47.0054	65.5336	69.1115	75.5963	31.7483	44.9525	61.6915	61.9871	58.2813	0.248266	0.304525	0.334421	0.108897	0.187057	0.282253	0.0919598	0.0779125	0.262137	0.281443	0.0758143	0.101604	0.151635	0.123821	0.154166	0.064392	0.117821	0.0906364	0.0849543	0.0803899	0.0756427	0.719774
EUC_TP_143	VåRk0624	215.395	97.4254	98.382	99.0144	53.566	82.2448	66.373	24.6226	42.1017	69.583	70.0449	42.562	45.3383	70.2254	73.096	77.8225	28.8884	43.3499	61.9576	62.0459	59.6949	0.243872	0.303686	0.339325	0.117287	0.271163	0.307727	0.11268	0.0860207	0.290547	0.307363	0.0764764	0.105017	0.158623	0.127963	0.158611	0.064392	0.119794	0.0911195	0.0845224	0.0821227	0.0755377	0.683898
EUC_TP_144	VåRk0625	215.395	97.5918	98.4266	98.9511	53.3033	81.539	69.5453	31.1432	50.4332	77.3758	78.2276	46.8292	57.4207	79.4186	80.5862	87.2411	36.4689	51.0004	72.6365	71.9385	70.4894	0.263131	0.317509	0.345866	0.127436	0.275631	0.318149	0.121522	0.125545	0.319175	0.342981	0.0933822	0.135415	0.207518	0.171162	0.204014	0.064392	0.129489	0.111298	0.104206	0.100637	0.093117	0.633945
EUC_TP_145	K 39	136.939	97.5109	98.3736	98.4299	51.4526	82.286	60.119	27.7112	47.1936	70.089	69.2301	34.144	46.1558	67.1101	73.5037	85.7657	22.611	45.7031	68.6321	72.4835	70.9053	0.419624	0.473798	0.435573	0.17295	0.408405	0.328712	0.134851	0.161408	0.38603	0.410946	0.0848798	0.144763	0.251564	0.220082	0.2633	0.064392	0.130224	0.119249	0.117664	0.124094	0.112687	0.606379
EUC_TP_146	Diplomat	215.395	97.5986	98.2721	98.5953	55.2586	84.9723	66.5522	28.2833	46.9564	72.6721	72.1526	32.5372	45.4844	69.2256	71.9558	84.5587	25.5353	46.3122	69.4005	69.3471	68.0312	0.359304	0.424445	0.42149	0.168473	0.409711	0.440829	0.125225	0.160333	0.344891	0.364344	0.0859282	0.142065	0.244798	0.211205	0.229051	0.064392	0.129227	0.116672	0.108572	0.115594	0.10613	0.607879
EUC_TP_147	SW 1479004	215.395	97.6936	98.4811	98.8913	52.3489	80.7322	54.8926	24.9331	45.771	72.5226	73.5852	39.097	45.547	67.6312	69.8238	78.1555	30.2585	43.1482	66.7867	65.7639	62.1782	0.293835	0.3591	0.380727	0.128744	0.30051	0.302087	0.121168	0.106184	0.328565	0.343689	0.0807569	0.114612	0.177727	0.147152	0.184894	0.064392	0.126361	0.100876	0.0943832	0.0939247	0.0907479	0.64554
EUC_TP_148	SW 1578301	215.395	97.3399	98.3427	98.6685	49.4866	79.5919	65.6293	30.2607	49.1343	76.0645	76.5741	45.9998	49.7475	71.979	76.2292	82.0901	29.6383	48.9141	70.4376	66.1961	64.3592	0.271242	0.337554	0.355104	0.121703	0.241366	0.288767	0.118521	0.125234	0.324899	0.352741	0.0850428	0.127305	0.19151	0.157551	0.193887	0.064392	0.124426	0.103709	0.0982269	0.0963105	0.0907657	0.657217
EUC_TP_149	SW 1678001	215.395	97.401	98.4149	98.9253	54.9209	77.152	54.316	20.2754	37.79	66.6567	66.3221	46.8952	49.8869	72.1958	73.9382	82.0892	28.6648	45.9523	66.2193	65.419	63.8476	0.310658	0.382798	0.387274	0.129319	0.255815	0.316618	0.104594	0.0864177	0.281923	0.297598	0.0813604	0.106133	0.177392	0.147333	0.184879	0.064392	0.120541	0.0952151	0.0881684	0.0839369	0.0807992	0.720477
EUC_TP_150	SW RK1092	215.395	97.3947	98.3869	98.8048	53.6612	82.0211	69.9896	27.6459	45.1044	70.2592	70.6383	47.3269	48.9712	71.6371	74.0793	83.0101	34.6615	48.5335	69.4825	66.8843	64.2128	0.298733	0.370095	0.381296	0.128014	0.281618	0.328393	0.119095	0.111125	0.296765	0.313381	0.0825943	0.117832	0.17746	0.147991	0.182017	0.064392	0.124891	0.0944715	0.0965134	0.0923351	0.082244	0.63194
EUC_TP_151	SW RK1117	215.395	97.6517	98.4627	98.8542	56.5612	83.9624	66.9704	27.9728	47.8701	75.3927	76.3511	47.6069	54.9902	77.937	80.1986	87.4387	29.0246	48.2457	70.8505	68.8092	67.1371	0.318862	0.394778	0.404612	0.143701	0.309444	0.356244	0.126689	0.119584	0.320059	0.340627	0.0906323	0.131095	0.196181	0.168833	0.19946	0.064392	0.128893	0.110054	0.101645	0.104734	0.0944116	0.649464
EUC_TP_152	SW RK1118	215.395	97.6131	98.4178	98.8779	54.0621	81.9559	67.508	23.1353	44.1115	72.061	72.5309	47.3455	54.1388	75.2017	75.826	83.922	27.8875	49.868	69.7794	70.3439	67.798	0.303831	0.379976	0.390478	0.137929	0.253073	0.322273	0.108347	0.0933111	0.282466	0.305216	0.0881454	0.120045	0.187739	0.15408	0.184309	0.064392	0.120789	0.0930316	0.092306	0.0886226	0.0866082	0.673379
EUC_TP_153	SW RK1119	215.395	97.7068	98.5157	98.6925	54.5328	80.7845	53.6423	24.9395	41.3077	70.4417	70.5181	46.1853	48.8792	75.4538	73.9196	82.9566	36.054	47.9819	69.4733	68.4172	66.0356	0.306921	0.375728	0.382621	0.151934	0.296012	0.307481	0.116304	0.0988499	0.295495	0.315012	0.0842816	0.12328	0.183013	0.150987	0.188482	0.064392	0.127065	0.102103	0.097679	0.0943897	0.0862358	0.685757
EUC_TP_154	SW RK1120	215.395	97.5352	98.4503	98.836	53.8438	82.4462	69.2111	32.859	51.0655	77.3409	77.8315	44.826	51.309	73.3923	77.6797	85.2088	27.0524	48.1191	66.2346	67.6777	65.7868	0.313596	0.392731	0.406568	0.12631	0.282844	0.328434	0.12189	0.134026	0.328207	0.351649	0.0884291	0.125456	0.193279	0.15945	0.188838	0.064392	0.123407	0.104954	0.0985349	0.0987102	0.0921032	0.612132
EUC_TP_155	SW RK1121	215.395	97.6127	98.4231	98.4837	51.5604	80.5283	65.902	29.025	47.5506	74.46	74.8987	38.6229	48.8648	69.3168	72.8834	83.367	25.2467	45.7261	65.8503	65.4717	62.1544	0.320384	0.396543	0.406289	0.136254	0.305826	0.353463	0.124932	0.122774	0.369053	0.389154	0.0814914	0.128362	0.211525	0.174111	0.191006	0.064392	0.123861	0.100301	0.0900101	0.0927463	0.0874678	0.647186
EUC_TP_156	SW RK1122	215.395	97.5989	98.464	99.0173	50.7722	81.0706	51.0993	30.9045	49.6051	74.2338	75.0102	44.5259	48.5712	71.2281	72.2031	79.9024	30.6784	45.9688	64.9209	63.5078	59.2533	0.320469	0.394423	0.411789	0.127835	0.272625	0.283944	0.116005	0.11702	0.316887	0.337118	0.0814627	0.117516	0.172158	0.145394	0.174483	0.064392	0.125891	0.0996278	0.0916748	0.0890573	0.0865428	0.675995
EUC_TP_157	SW RK1123	215.395	97.2563	98.2475	98.5723	55.4707	83.415	57.5845	28.5347	47.6295	73.0157	72.9109	45.1228	50.0317	73.0905	76.3938	84.7622	30.3784	48.1799	69.4807	69.9414	67.6186	0.324082	0.386021	0.394654	0.145842	0.309697	0.307047	0.118277	0.117422	0.328034	0.345624	0.0835387	0.124749	0.197705	0.156617	0.189776	0.064392	0.124318	0.105854	0.097867	0.0994076	0.0903253	0.646448
EUC_TP_158	SW RK1124	178.45	97.6493	98.4622	98.9732	55.5053	83.2849	69.3847	23.2987	38.5803	66.6752	66.1924	41.3792	46.3966	67.628	69.4961	77.9333	27.0761	44.6414	64.2997	64.6529	62.6865	0.298978	0.362762	0.375225	0.1205	0.293482	0.334812	0.125215	0.108593	0.272776	0.291885	0.0864951	0.124999	0.183441	0.150973	0.192921	0.064392	0.1249	0.10284	0.0996429	0.0996296	0.0966529	0.704497
EUC_TP_159	SW RK1125	215.395	97.4695	98.4166	98.7989	54.5414	81.8794	73.179	36.2974	54.5043	77.7939	78.7447	49.0469	55.0422	77.7761	79.8205	86.8172	24.4108	47.8189	67.1949	69.174	66.9817	0.320156	0.386747	0.401751	0.139895	0.287684	0.336946	0.127497	0.130946	0.326924	0.347562	0.0946669	0.133895	0.207711	0.172646	0.195166	0.064392	0.122705	0.101853	0.101379	0.0983681	0.0924193	0.601554
EUC_TP_160	SW RK1131	215.395	97.3071	98.2653	98.476	51.1778	81.2761	64.1798	25.6848	43.5237	70.6142	70.9739	45.9054	48.7099	71.7162	72.8245	80.6267	28.4728	42.5682	62.9356	62.3822	60.6168	0.255651	0.312586	0.336606	0.136155	0.26968	0.345216	0.107237	0.105101	0.311259	0.325586	0.0847517	0.119072	0.179742	0.14836	0.18716	0.064392	0.124382	0.100685	0.095292	0.0970851	0.0915821	0.668797
EUC_TP_161	SW RK1132	215.395	97.2731	98.2936	98.8391	52.0306	79.3147	58.0386	25.8319	43.2425	71.2533	71.5077	41.9925	46.325	69.0504	70.9535	80.085	32.6887	44.1801	66.6333	64.8786	62.2733	0.295365	0.366555	0.390621	0.125545	0.265508	0.2819	0.118415	0.11473	0.305258	0.31912	0.087077	0.118553	0.193777	0.152216	0.184132	0.064392	0.126177	0.10615	0.100692	0.0989176	0.0916478	0.698558
EUC_TP_162	SW RK1133	215.395	97.5141	98.4132	98.8026	48.2694	79.385	65.2964	28.4628	46.2897	72.7939	72.836	42.1529	47.0238	71.6609	73.8311	82.052	29.9548	46.0564	67.7398	65.8816	63.5607	0.283901	0.349526	0.379188	0.122697	0.253011	0.278594	0.121803	0.105991	0.304388	0.32428	0.083861	0.120272	0.182742	0.151827	0.18906	0.064392	0.122953	0.0966734	0.0953817	0.0925644	0.0870451	0.663043
EUC_TP_163	SW RK1134	215.395	96.9571	98.3167	98.3034	53.0201	81.7209	64.1924	19.1315	38.2642	68.0742	67.0862	41.5509	45.271	69.4932	70.2861	80.8178	27.7919	42.8979	62.5898	65.4872	62.992	0.295215	0.350608	0.365144	0.126823	0.279502	0.311243	0.100371	0.0970656	0.265603	0.272304	0.0777605	0.112797	0.177951	0.145005	0.183904	0.064392	0.122946	0.099595	0.0957529	0.0924701	0.0897181	0.716573
EUC_TP_164	SW Yngve	215.395	96.9713	98.2281	98.1766	48.0808	77.2258	51.5139	25.6846	42.4176	67.4296	67.4515	38.3174	46.2021	63.2406	64.234	69.2326	24.7727	41.7186	64.8763	62.6031	60.7692	0.276179	0.340191	0.372193	0.115032	0.236301	0.270714	0.116336	0.107472	0.297183	0.316435	0.0795304	0.110914	0.170074	0.137616	0.162201	0.064392	0.121975	0.098133	0.0931139	0.0940767	0.0838952	0.683445
EUC_TP_165	SWÅ RK09093	215.395	97.1748	98.2896	98.8582	49.5793	80.0669	47.0644	21.753	38.3842	68.0747	67.0574	40.967	45.502	67.2616	67.5305	75.5336	29.292	44.3653	65.9838	64.548	62.044	0.248354	0.295713	0.330395	0.130817	0.252094	0.325945	0.109522	0.0861497	0.266376	0.283636	0.0825477	0.107788	0.169297	0.139203	0.166928	0.064392	0.121996	0.0913824	0.089687	0.0843248	0.0823339	0.727851
EUC_TP_166	0780MP2	215.395	97.4552	98.4004	98.8463	53.57	82.5156	67.7175	19.7916	38.0681	69.5589	68.4008	33.8383	40.8002	65.3868	67.5662	78.0602	23.2301	43.5512	61.4883	62.926	59.768	0.283418	0.347794	0.366282	0.125382	0.316873	0.375734	0.0986637	0.0826555	0.280071	0.298888	0.0769693	0.111338	0.181287	0.148201	0.186713	0.064392	0.119243	0.0930442	0.0803723	0.0833462	0.077585	0.670613
EUC_TP_167	08102MP2	215.395	97.665	98.4778	98.9741	54.436	78.6997	50.6372	20.527	36.1716	65.781	66.8198	35.609	45.9986	69.7478	72.7288	83.654	23.1011	45.301	68.139	67.5608	64.7077	0.347186	0.401885	0.3972	0.152521	0.305247	0.352701	0.126061	0.129207	0.341998	0.363202	0.092711	0.147019	0.233773	0.202028	0.217794	0.064392	0.128318	0.10891	0.106349	0.104858	0.0982243	0.711377
EUC_TP_168	08102MP4	215.395	97.4	98.2819	98.709	48.4237	81.8612	63.1424	25.2598	47.5095	77.0521	77.4253	45.2149	55.1565	77.7326	82.9438	87.6126	26.1222	48.6403	69.8963	72.2781	69.7872	0.318981	0.378094	0.39176	0.137034	0.305908	0.324102	0.12272	0.130801	0.367166	0.398222	0.0872554	0.130723	0.218817	0.187785	0.226462	0.064392	0.129167	0.110863	0.105947	0.103571	0.0946715	0.628232
EUC_TP_169	Callisto	178.035	97.6537	98.4325	98.9862	50.149	76.4508	56.9192	19.8669	38.2642	66.8083	67.0619	32.7524	42.9392	66.3486	71.8635	81.315	22.7502	45.6785	68.3962	69.3477	67.4472	0.354193	0.413864	0.413023	0.133991	0.25134	0.372937	0.0986177	0.0940666	0.341032	0.367378	0.0905594	0.130712	0.222856	0.177945	0.215579	0.064392	0.12145	0.1029	0.101557	0.100791	0.0935126	0.66278
EUC_TP_170	Elara	178.035	97.1819	98.3334	98.4507	53.0028	83.0869	64.7715	29.5906	49.0901	73.6101	74.2633	38.3038	50.4204	74.3466	78.9033	86.926	29.4386	46.1686	69.6353	69.4412	66.932	0.332088	0.387701	0.394872	0.146435	0.347308	0.393427	0.118787	0.122972	0.387723	0.415817	0.079829	0.126353	0.216563	0.178663	0.202344	0.064392	0.124714	0.100129	0.0957363	0.0948871	0.0855837	0.584448
EUC_TP_171	Ganymed	137.77	97.5058	98.4019	98.8118	53.6582	82.6833	60.3489	22.7334	40.2807	69.7175	69.6182	34.7321	42.829	68.3276	72.3262	83.4522	24.2307	45.9182	73.033	71.7749	69.1271	0.41754	0.47547	0.458869	0.153889	0.364866	0.40487	0.119545	0.124557	0.3445	0.368642	0.0888202	0.138084	0.22002	0.174489	0.212082	0.064392	0.126215	0.108927	0.105089	0.106614	0.101552	0.694415
EUC_TP_172	Hegemon	215.395	97.4035	98.3107	98.6989	42.4223	77.8988	54.5514	20.282	37.7517	65.528	64.9758	30.9979	42.0161	65.132	69.3627	81.4715	21.7341	40.6158	60.6025	63.6899	60.1205	0.305058	0.367523	0.396349	0.125598	0.313428	0.394267	0.117039	0.109743	0.337036	0.352534	0.0784882	0.129098	0.223065	0.187976	0.238414	0.064392	0.121256	0.0981028	0.0945242	0.0918141	0.0881023	0.665609
EUC_TP_173	Helike	178.035	97.5655	98.3753	98.8428	53.8822	82.8284	64.5332	31.5678	50.873	77.2915	77.0187	36.8191	48.2708	71.8863	76.9218	86.2388	25.4709	48.2234	73.948	71.2079	69.9228	0.34749	0.407365	0.408373	0.133871	0.300518	0.37267	0.122521	0.144327	0.397173	0.424489	0.0949978	0.147321	0.244968	0.207384	0.237802	0.064392	0.129151	0.119292	0.120679	0.123111	0.11936	0.620881
EUC_TP_174	HŽ 2004 80 - 01	138.185	97.381	98.1693	98.2406	49.5825	81.5324	56.3514	25.26	44.5857	71.6799	72.7238	32.9577	44.8768	67.0567	71.5536	82.8384	17.9664	40.4561	62.9021	66.0668	64.3098	0.321922	0.36912	0.365388	0.137954	0.331919	0.368253	0.11114	0.123977	0.378366	0.406605	0.0792775	0.127679	0.215985	0.178965	0.216134	0.064392	0.126818	0.107889	0.0961455	0.10263	0.089709	0.624801
EUC_TP_175	JL 2n 07 80 MP 1	215.395	97.4695	98.381	98.6156	47.1239	79.0281	52.6985	19.4582	36.6047	68.8289	68.7693	34.6786	45.42	71.5024	73.5449	85.5497	32.3118	48.1061	67.8739	68.3417	65.6725	0.301584	0.354616	0.38401	0.124234	0.274613	0.301115	0.107103	0.0961017	0.292441	0.308365	0.0818557	0.122484	0.196409	0.163798	0.207853	0.064392	0.129399	0.11248	0.105551	0.106172	0.0980116	0.711424
EUC_TP_176	Kalyke	138.185	97.3849	98.3947	98.8446	53.2851	84.2294	57.2381	28.535	43.5206	69.4555	69.6649	31.7181	42.6784	66.63	70.6313	80.5463	22.8686	42.5812	66.4061	67.9368	65.8269	0.415932	0.482449	0.467742	0.176632	0.437357	0.468925	0.120685	0.131505	0.366663	0.38817	0.0945627	0.14627	0.232082	0.190921	0.224906	0.064392	0.126987	0.108478	0.108475	0.105093	0.103409	0.633929
EUC_TP_177	TPD-05-11-18002	139.43	97.5299	98.3903	98.5415	55.8201	83.1479	58.8902	26.2404	42.6103	66.8386	66.9032	32.5802	44.4671	64.955	69.3286	81.3944	20.3649	43.4122	69.1339	69.9447	69.3344	0.332568	0.397446	0.456057	0.163888	0.431787	0.33578	0.106054	0.10259	0.337241	0.356008	0.084589	0.136406	0.221597	0.187528	0.221941	0.064392	0.125837	0.107776	0.103757	0.111639	0.106358	0.647784
EUC_TP_178	TPD-05-11-3087	215.395	97.48	98.3396	99.0054	51.3879	80.9635	63.1337	25.5214	43.129	69.0484	69.7155	40.7599	49.7107	71.3478	76.9265	84.0833	25.1189	44.1919	65.8246	67.3103	63.9157	0.315225	0.383775	0.409016	0.124387	0.27958	0.337698	0.112905	0.111688	0.34342	0.368185	0.084682	0.140222	0.214984	0.183567	0.222276	0.064392	0.122914	0.0964519	0.0946729	0.0926705	0.0848015	0.662193
EUC_TP_179	TPD-05-11-3088	215.395	97.1992	98.407	98.7846	51.7345	82.0504	68.1829	33.1106	51.7386	75.5031	75.9605	41.7798	50.8391	69.2918	74.7956	82.8212	23.5074	44.2088	65.5896	65.9807	64.7336	0.306985	0.375826	0.396561	0.134659	0.301064	0.318037	0.122811	0.126243	0.361567	0.382364	0.086695	0.132923	0.213958	0.179756	0.210213	0.064392	0.125595	0.106351	0.103873	0.105446	0.0979339	0.613139
EUC_TP_180	TPD-05-13-3080	215.395	97.4857	98.3616	98.3829	47.0817	77.1605	50.0438	24.5244	40.3977	65.004	64.4545	32.7539	40.4088	60.7339	65.8034	73.3317	22.4494	41.8387	62.6671	63.9309	61.304	0.325475	0.388461	0.395799	0.139376	0.279841	0.271122	0.117896	0.13134	0.40587	0.431387	0.0939605	0.151394	0.24037	0.189913	0.216176	0.064392	0.124195	0.104911	0.103257	0.105837	0.0990585	0.657758
EUC_TP_181	TPD-05-13-3085	215.395	97.0836	98.3036	98.7233	49.9483	80.4866	59.2183	25.6848	43.8401	72.6781	72.0885	35.3476	45.9125	67.5069	72.6482	85.1944	18.1233	44.1731	69.1014	70.3262	68.4262	0.376119	0.448521	0.44431	0.139614	0.326708	0.37909	0.115799	0.112006	0.368344	0.394609	0.0850461	0.132866	0.229923	0.197722	0.230702	0.064392	0.126763	0.107961	0.103331	0.106238	0.097503	0.651576
EUC_TP_182	TPD-05-13-3091	215.395	97.4415	98.3288	98.1555	39.4111	80.2899	57.3149	27.9728	45.6575	72.149	72.4254	38.8282	45.469	66.9083	71.2663	77.4212	27.189	44.9223	67.5666	67.1374	63.7955	0.280645	0.341108	0.362435	0.106743	0.279483	0.334486	0.113719	0.102858	0.343043	0.370461	0.0834482	0.135543	0.201047	0.171598	0.198495	0.064392	0.125682	0.104188	0.0998158	0.0999934	0.0941587	0.676052
EUC_TP_183	TPD-05-14-1011	215.395	97.6375	98.4174	98.8051	51.9101	83.5955	64.5738	29.6885	46.2897	74.2741	74.8987	34.4902	46.9715	70.7047	73.8173	86.1906	22.9991	45.4408	67.5889	69.3381	68.7443	0.348911	0.419793	0.426693	0.148393	0.318755	0.32501	0.13303	0.122216	0.364523	0.387434	0.0815701	0.128375	0.21464	0.174697	0.206881	0.064392	0.125931	0.109094	0.10134	0.105657	0.0973821	0.632159
EUC_TP_184	TPD-05-15-3127	178.45	97.472	98.3168	98.6812	56.1195	83.6717	65.1421	25.9951	43.7954	69.551	69.5317	36.4933	43.8162	64.4828	67.1716	77.839	27.0139	45.9152	66.5732	68.1714	66.0697	0.353234	0.41589	0.418697	0.156405	0.345739	0.39131	0.112102	0.115951	0.322742	0.343625	0.0852623	0.126235	0.205341	0.176391	0.217373	0.064392	0.123132	0.103516	0.0970332	0.0957109	0.0954266	0.686213
EUC_TP_185	TPD-05-15-3128	215.395	97.5923	98.4889	98.7432	54.8302	80.3915	56.3646	22.5699	39.6485	69.9227	69.8602	35.411	46.7689	69.4945	73.1051	81.8638	21.6596	46.4432	68.6954	69.8101	66.9075	0.364282	0.428459	0.427912	0.127617	0.281207	0.384171	0.107236	0.101721	0.328673	0.34624	0.0862642	0.124312	0.21477	0.17433	0.202585	0.064392	0.125062	0.103339	0.0981326	0.0986786	0.0921924	0.648433
EUC_TP_186	TPD-05-15-3129	215.395	97.384	98.2034	98.8618	52.3183	80.2838	58.3064	25.1129	43.9979	70.1187	70.7339	32.8736	43.2551	65.2413	69.3344	78.637	25.4449	46.002	67.9568	66.9335	63.6815	0.363173	0.431765	0.433431	0.140655	0.284835	0.314356	0.122357	0.115015	0.33022	0.348036	0.0805124	0.12268	0.195416	0.161843	0.200715	0.064392	0.123492	0.101675	0.097446	0.0979632	0.0891205	0.661788
EUC_TP_187	TPD-05-16-3076	215.395	97.2425	98.1698	98.3741	55.5814	81.4776	53.9734	27.3093	44.4687	68.0992	68.8293	37.4551	45.8269	66.8734	71.6661	82.1895	23.3369	44.1447	70.1368	70.2104	68.0178	0.346082	0.406867	0.400993	0.141983	0.300313	0.29508	0.114608	0.121359	0.345138	0.358495	0.0904554	0.132454	0.218574	0.182257	0.217144	0.064392	0.127268	0.110311	0.109778	0.109694	0.106596	0.662495
EUC_TP_188	TPD-05-16-3146	215.395	97.449	98.3651	98.7649	54.0499	80.5925	56.4637	25.6748	45.1799	71.703	71.6466	37.7657	48.3335	70.621	73.514	84.9584	24.7023	42.6869	67.3885	67.5639	64.8885	0.328388	0.394939	0.395455	0.145658	0.316424	0.349565	0.13153	0.130486	0.384153	0.407781	0.0996049	0.152404	0.240324	0.203964	0.227828	0.064392	0.130404	0.114274	0.108346	0.106324	0.103252	0.648423
EUC_TP_189	TPD-05-16-3177	139.015	97.2287	98.335	98.3211	54.2251	83.4049	62.149	27.3843	46.0871	73.2243	72.7039	37.0403	51.8193	73.6583	79.9924	89.4315	20.7905	44.9925	69.9816	72.5875	71.6107	0.357468	0.42367	0.420569	0.141622	0.3595	0.377245	0.127894	0.146818	0.42179	0.445147	0.0873972	0.143618	0.250801	0.194706	0.239583	0.064392	0.128117	0.118301	0.118725	0.120034	0.113713	0.610484
EUC_TP_190	KARIM	140.675	97.6722	98.4492	97.8637	55.5479	79.3133	61.8159	23.2987	41.6619	70.3846	71.0068	33.2022	46.214	70.5046	75.577	85.5419	20.558	42.6543	66.8791	71.7558	70.477	0.442553	0.508057	0.470927	0.158067	0.318205	0.381497	0.111354	0.125166	0.389425	0.415186	0.0867164	0.13489	0.253956	0.207887	0.236329	0.064392	0.125044	0.10981	0.111523	0.115345	0.108836	0.661984
EUC_TP_191	MISTRAL	138.185	97.6289	98.4899	98.6898	54.4041	81.0559	54.5562	23.3053	40.5177	64.2105	64.099	28.1958	38.9911	61.5498	64.3955	80.4144	17.4544	39.848	64.7069	67.0335	65.2115	0.45434	0.505999	0.466892	0.149595	0.359866	0.367078	0.113235	0.119888	0.329372	0.344647	0.0734829	0.121647	0.211912	0.179304	0.225811	0.064392	0.125138	0.104709	0.0982507	0.103222	0.0965728	0.688136
EUC_TP_192	RAVVI	215.395	97.5674	98.4308	98.7686	50.1536	82.3754	57.7719	18.9744	33.1687	58.8098	57.7878	32.1618	39.1905	60.9604	61.4621	75.4762	18.7208	41.0023	63.9462	65.9781	65.6671	0.373004	0.434895	0.427691	0.142991	0.275227	0.361608	0.089068	0.0784668	0.282147	0.308259	0.0871642	0.120816	0.214326	0.17448	0.210688	0.064392	0.12101	0.101214	0.10454	0.107604	0.100965	0.693334
EUC_TP_193	TREVVIO	215.395	97.551	98.3922	98.7738	54.0607	78.314	60.6096	24.6062	42.3731	71.602	71.354	36.1128	46.4421	68.8371	71.9697	84.8536	20.1349	45.236	71.8492	73.2074	71.7971	0.411657	0.472907	0.463156	0.162931	0.329059	0.42791	0.101702	0.123127	0.359032	0.389975	0.0918381	0.134896	0.233254	0.200931	0.23793	0.064392	0.130952	0.122271	0.116072	0.12159	0.117274	0.65539
EUC_TP_194	Grasslands Hamua	140.675	97.5657	98.4036	98.6626	52.7481	79.8075	56.3344	25.5051	45.4549	69.6362	70.466	27.9257	39.7744	60.3886	64.7378	76.6894	19.0347	39.6495	60.5374	62.4305	58.2881	0.407489	0.465596	0.439648	0.148314	0.29153	0.334165	0.105769	0.121107	0.371898	0.392351	0.0769871	0.115107	0.192973	0.171056	0.21332	0.064392	0.124158	0.101281	0.0910758	0.0925119	0.0852161	0.66432
EUC_TP_195	Grasslands Turoa	215.395	96.8942	NA	97.8868	43.6064	77.2123	40.8529	12.513	24.7515	51.3847	49.7761	26.6055	30.8843	48.5287	62.8394	62.9227	21.7421	34.7767	54.7654	54.5646	59.1247	0.2623	0.334221	0.379155	0.0962294	0.259669	0.32248	0.0934329	0.0638134	0.237699	0.249233	0.0794807	0.0988068	0.158925	0.138144	0.184112	0.064392	0.122092	0.0981896	0.0900912	0.0897804	0.0848207	0.750132
EUC_TP_196	Relish	215.395	97.0084	98.342	98.8295	40.3726	77.6395	47.4788	18.7294	36.4875	65.1401	65.2615	30.9277	41.3883	66.6482	72.009	81.8148	22.6999	44.7845	65.504	67.8523	65.0822	0.279534	0.323422	0.333312	0.123332	0.286024	0.325393	0.10958	0.0845382	0.329228	0.348854	0.0830994	0.125435	0.219988	0.190929	0.22528	0.064392	0.129452	0.112085	0.11227	0.117497	0.11188	0.666148
EUC_TP_197	Ruby/Enterprise	215.395	97.5991	98.4264	98.6582	46.6403	79.4822	65.9087	13.9084	34.4332	63.3558	62.5263	41.8308	49.5063	70.696	72.7929	80.5094	25.8328	40.2119	56.5691	62.2837	58.8347	0.248971	0.283597	0.307003	0.0799938	0.21312	0.283528	0.0901879	0.0583214	0.213708	0.231391	0.07849	0.113858	0.211287	0.190511	0.220997	0.064392	0.121883	0.0970849	0.0982482	0.0975336	0.0972867	0.701238
EUC_TP_198	Natsuyu	215.395	97.4397	98.3548	98.8543	54.4739	81.9394	57.8951	28.9369	45.771	73.029	73.0808	35.4923	46.0135	68.6483	71.4451	82.625	20.5857	44.5123	68.4426	68.8479	65.9008	0.334346	0.406271	0.417837	0.139729	0.31743	0.305325	0.125673	0.144289	0.40105	0.42934	0.0877162	0.141208	0.226618	0.193808	0.222229	0.064392	0.127604	0.110398	0.103723	0.111073	0.0984232	0.613434
EUC_TP_199	Ryokuyu	215.395	97.6922	98.4664	98.9567	49.9674	80.3381	64.6352	35.3104	52.2506	77.1319	78.0562	37.8952	50.7686	75.1802	80.0641	90.0213	19.7946	45.9852	71.4822	72.5775	70.6024	0.34675	0.413114	0.409497	0.147271	0.272857	0.301788	0.122672	0.14433	0.405648	0.438718	0.0877523	0.140896	0.243161	0.201097	0.234271	0.064392	0.127706	0.113623	0.106765	0.106455	0.0966413	0.611005
EUC_TP_200	NS-Mlava	178.45	97.0508	98.3238	97.7006	52.443	80.7938	53.3674	28.78	46.2072	71.2113	71.1563	35.2665	49.3042	70.0122	74.9664	84.2714	14.39	38.7732	64.9752	66.8802	64.1733	0.392649	0.449794	0.436702	0.178145	0.362702	0.355941	0.121692	0.140896	0.390018	0.417473	0.0880266	0.123741	0.219879	0.187242	0.256086	0.064392	0.12506	0.102996	0.0978465	0.0961273	0.0934154	0.606161
EUC_TP_201	NS-Petnica	178.035	97.4972	98.3083	98.6225	55.7538	83.2618	62.3387	27.7277	49.1343	76.1749	77.4114	30.7152	44.6961	69.6045	77.1258	87.7263	18.0164	39.4038	65.9992	67.7961	66.2345	0.414862	0.461534	0.419202	0.194474	0.371161	0.372581	0.129494	0.154299	0.428357	0.446533	0.0955885	0.148271	0.263116	0.213854	0.235532	0.064392	0.122538	0.111742	0.108612	0.109261	0.103347	0.59732
EUC_TP_202	NS-Sana	178.035	97.6226	98.3223	98.7458	59.5386	84.8381	69.97	26.5739	46.0491	73.0173	73.4279	34.1882	48.8856	72.9534	81.9365	89.7065	18.917	41.7128	69.2663	69.6522	66.6426	0.454585	0.521924	0.499996	0.194123	0.430041	0.451427	0.116692	0.132898	0.4254	0.451174	0.0842894	0.133455	0.232908	0.202989	0.236088	0.064392	0.127267	0.111938	0.106354	0.107453	0.0994289	0.634897
EUC_TP_203	Una(NS)	178.45	97.516	98.2583	98.2568	47.3145	78.0644	55.7372	25.1782	42.0572	68.6264	68.6666	29.6995	44.7756	69.7391	75.6426	87.6672	22.6367	44.365	69.6777	68.8658	66.4364	0.305914	0.340722	0.330772	0.19535	0.368181	0.360584	0.128253	0.150713	0.421268	0.45206	0.0918409	0.138328	0.288411	0.2311	0.262609	0.064392	0.129538	0.123505	0.105363	0.113503	0.105824	0.632629
EUC_TP_204	Zoja (NS)	140.675	97.6043	98.3861	98.3413	55.331	81.6691	50.6142	24.4491	47.5506	71.9744	72.9987	29.1662	42.0889	66.2522	71.0583	83.0969	17.8179	39.2719	63.7663	65.5143	62.403	0.372159	0.416679	0.403201	0.188714	0.38917	0.380643	0.122624	0.153062	0.40973	0.434574	0.0877191	0.138523	0.258824	0.208326	0.244029	0.064392	0.126273	0.109845	0.100814	0.102685	0.0964148	0.609147
EUC_TP_205	Avisto	178.035	97.4945	98.3878	98.7093	53.821	79.0403	53.6693	28.1262	42.4142	67.5729	67.7643	31.4956	43.029	63.2195	66.8971	78.9555	21.576	41.9631	71.8978	68.4658	65.9332	0.389555	0.45837	0.449963	0.166904	0.334541	0.341711	0.12512	0.130326	0.372308	0.399139	0.0912944	0.139672	0.238142	0.201338	0.234942	0.064392	0.124503	0.107022	0.10604	0.106879	0.100167	0.644041
EUC_TP_206	Crossway	215.395	96.5711	NA	NA	37.6504	75.5239	49.7168	22.9721	42.0569	67.7117	67.6021	42.5637	45.7873	67.4016	71.5145	78.5181	30.5058	42.7238	69.1997	71.709	70.1558	0.227877	0.265625	0.318157	0.113484	0.228022	0.259649	0.0970167	0.0606017	0.264973	0.283947	0.0713232	0.100442	0.156968	0.136488	0.188252	0.064392	0.124269	0.109833	0.109198	0.111728	0.108589	0.666648
EUC_TP_207	Lemmon	219.853	97.0004	98.4154	98.8296	61.7568	81.8781	59.5861	33.7253	50.5229	73.51	74.0408	38.4465	48.6046	69.5463	75.4541	85.6219	24.2439	46.5967	72.429	71.3951	69.5663	0.366453	0.434212	0.435284	0.166589	0.355526	0.348433	0.145283	0.153701	0.396183	0.427195	0.0919521	0.14352	0.231189	0.191254	0.226916	0.064392	0.128922	0.113942	0.110817	0.11224	0.105738	0.637073
EUC_TP_208	Merkemse	215.395	97.7074	98.3833	98.7197	54.3913	77.8141	50.2741	29.3456	46.2452	70.6988	70.9967	28.6924	42.0724	61.4709	65.7013	78.0513	17.4117	40.3758	62.3682	64.0293	61.2179	0.416749	0.484542	0.470123	0.164963	0.312597	0.334571	0.12845	0.147505	0.398567	0.418515	0.0852972	0.123654	0.212467	0.187209	0.212576	0.064392	0.126984	0.103236	0.0976521	0.100405	0.0952378	0.645968
EUC_TP_209	Tp.12.12	175.96	97.6854	98.5097	98.8718	58.7981	83.7169	64.0046	28.78	46.7605	72.5678	72.6438	33.8738	46.6546	70.7785	73.8407	87.8538	23.8611	45.9375	70.0551	71.979	70.8002	0.408022	0.475575	0.459873	0.151815	0.385684	0.442569	0.133416	0.129015	0.34921	0.371666	0.0892345	0.13793	0.237162	0.199094	0.228093	0.064392	0.131394	0.12244	0.114243	0.119583	0.110268	0.646049
EUC_TP_210	Tp.14.7	215.395	97.6019	98.4884	98.8953	53.0117	83.1081	68.6259	26.0836	43.5995	71.5263	72.0442	39.8937	49.5398	72.2577	76.387	87.6782	23.3378	45.2877	70.6771	69.6206	67.9713	0.388005	0.448894	0.445962	0.140701	0.327256	0.373498	0.123984	0.125551	0.337503	0.356942	0.0852319	0.135775	0.226839	0.19117	0.226315	0.064392	0.129069	0.113993	0.108095	0.113421	0.106313	0.678628
EUC_TP_211	Tp.17.2	215.395	97.5504	98.3868	98.863	54.9047	79.0273	62.3528	30.1626	45.139	70.9333	72.5642	40.0863	50.1818	72.5525	77.7096	87.2685	23.9201	46.0901	71.6364	71.9902	71.3101	0.350869	0.423026	0.425329	0.137638	0.265301	0.383597	0.106154	0.109847	0.356437	0.38076	0.0863693	0.134969	0.236842	0.194431	0.237513	0.064392	0.125111	0.116252	0.118466	0.120489	0.114134	0.648865
EUC_TP_212	Agil	215.395	97.0729	98.13	98.7634	57.4672	83.3143	59.11	25.26	43.4795	69.383	70.1719	31.1988	41.6478	63.999	71.3494	80.345	22.8324	45.335	69.6551	69.018	65.5249	0.333411	0.396862	0.404628	0.181145	0.445759	0.428942	0.12392	0.138776	0.39461	0.416125	0.0804387	0.122628	0.223089	0.179118	0.212977	0.064392	0.125313	0.105834	0.0980467	0.0984881	0.0943975	0.627387
EUC_TP_214	Brisk	176.79	97.6202	98.4309	98.7244	47.1259	81.2062	55.6439	27.9565	48.1417	71.7127	71.3771	28.5023	40.6451	65.4494	71.3352	81.7563	21.338	41.2771	62.7638	64.3705	62.1057	0.361041	0.430123	0.437363	0.182091	0.38269	0.356536	0.121761	0.1683	0.344069	0.374275	0.0869079	0.136579	0.226074	0.191314	0.216651	0.064392	0.127631	0.106411	0.103366	0.104931	0.100152	0.617469
EUC_TP_215	Chlumecký	215.395	97.5919	98.3759	98.718	51.7931	82.5088	58.0728	23.4785	42.8917	69.6815	70.1459	34.7455	43.7328	72.0663	77.358	87.3701	29.322	46.7105	69.0661	70.5153	68.4006	0.343737	0.40329	0.408809	0.158868	0.359159	0.406952	0.112345	0.120838	0.388759	0.421956	0.0893623	0.140062	0.229978	0.195291	0.227352	0.064392	0.128461	0.107195	0.0986907	0.0988413	0.092938	0.653501
EUC_TP_218	Feng	215.395	97.6375	98.4761	99.0473	58.6525	83.0506	65.4682	28.0544	48.8184	75.3643	75.931	35.6383	47.6155	69.6022	73.0318	83.1342	21.3984	46.0258	72.0349	71.3271	68.3889	0.363615	0.425505	0.421399	0.16393	0.343705	0.371278	0.112856	0.12153	0.394457	0.4254	0.0836311	0.132159	0.216925	0.176681	0.204826	0.064392	0.122128	0.107427	0.0971507	0.100669	0.0938342	0.608802
EUC_TP_219	Garant	178.45	97.5598	98.4639	98.5928	58.1663	81.2167	61.8641	22.5468	49.9593	72.1332	72.9291	35.4807	49.9104	71.527	74.0588	83.3787	23.1001	43.8793	67.7772	68.877	66.2983	0.404829	0.473832	0.466473	0.152824	0.350634	0.433913	0.116194	0.135869	0.334592	0.35816	0.0838359	0.132932	0.229581	0.188298	0.206448	0.064392	0.1234	0.105468	0.0982609	0.0998505	0.0927753	0.623016
EUC_TP_223	Respect	178.035	97.4214	98.1432	98.7481	51.2811	81.2841	58.7782	32.7021	50.6324	76.1531	76.1506	35.1139	48.4828	71.3508	77.7768	86.1473	22.8892	45.8548	69.8681	69.7457	68.389	0.361841	0.422701	0.430377	0.147351	0.365351	0.389314	0.128978	0.152657	0.454896	0.484353	0.0875111	0.139824	0.233889	0.1989	0.225717	0.064392	0.126144	0.104351	0.0997276	0.100777	0.0887858	0.61201
EUC_TP_224	Slavín	215.395	97.4307	98.3479	98.4838	52.1447	82.07	59.7512	25.7664	44.3143	72.0852	71.8114	30.9991	43.2447	70.2254	76.048	86.5679	23.1952	42.9404	63.4024	66.5082	64.9184	0.323897	0.396641	0.409728	0.145672	0.343606	0.38988	0.11882	0.131867	0.38831	0.410281	0.0828239	0.132142	0.215396	0.184503	0.218174	0.064392	0.122341	0.103745	0.0953444	0.0971508	0.0882191	0.66604
EUC_TP_225	Slavoj	178.45	97.5988	98.4075	98.8691	55.6798	84.0156	66.7171	33.1203	52.0581	77.5021	78.788	35.5726	47.0801	70.2416	76.0566	85.6119	24.6825	47.4556	71.8101	72.7724	70.8535	0.352465	0.416005	0.422159	0.164626	0.352019	0.378419	0.126069	0.156533	0.41736	0.444851	0.0966862	0.148438	0.241495	0.202584	0.234533	0.064392	0.129083	0.118114	0.109182	0.113888	0.102908	0.636062
EUC_TP_227	Spurt	178.035	97.3145	98.1396	98.6309	54.4827	76.1582	63.2808	21.0173	38.384	66.4624	66.2113	32.4328	41.2566	64.5498	68.8674	82.469	20.9584	43.8635	64.7199	67.28	65.78	0.337996	0.400016	0.394941	0.152525	0.282004	0.354774	0.101928	0.109348	0.347481	0.369	0.0803063	0.121676	0.21259	0.17026	0.206473	0.064392	0.121263	0.0963341	0.0918541	0.0920086	0.0862247	0.680806
EUC_TP_228	Start	215.395	97.3861	98.3168	98.4425	44.9316	79.4147	48.0683	21.4258	38.147	63.6218	62.7051	28.7697	39.5175	62.0712	67.4782	76.8057	27.8788	44.6924	63.3516	66.9119	64.2314	0.289974	0.358855	0.381858	0.125082	0.309789	0.312222	0.112069	0.108672	0.332831	0.354363	0.0758389	0.118498	0.206411	0.174138	0.210723	0.064392	0.126833	0.103717	0.100414	0.101518	0.0921256	0.669605
EUC_TP_229	Suez	178.035	97.3317	98.1769	98.7396	52.102	83.0604	63.4081	30.9142	50.7147	74.0586	75.3003	28.4041	41.9769	64.4928	69.5959	81.5648	18.8122	41.6406	65.8584	64.9513	63.2819	0.37749	0.438931	0.43849	0.175198	0.395477	0.452972	0.130519	0.176925	0.396563	0.42243	0.0896334	0.141979	0.254766	0.215267	0.244758	0.064392	0.124622	0.111657	0.106858	0.112197	0.104183	0.608951
EUC_TP_231	Trubadur	139.015	97.1628	98.1491	98.3423	46.1642	80.8008	58.2581	22.0896	39.5729	67.3148	67.5481	28.5063	41.0527	61.2103	64.9018	77.9238	20.4611	40.8285	62.2908	65.571	61.6041	0.305233	0.374765	0.381036	0.145411	0.320659	0.337143	0.107994	0.103269	0.338733	0.363723	0.0786186	0.123923	0.215994	0.180302	0.215151	0.064392	0.124255	0.103407	0.0976969	0.0967798	0.09178	0.677807
EUC_TP_232	Van	215.395	97.1216	98.1456	98.1267	52.4239	77.3839	59.1433	19.1315	35.5774	64.1376	63.1965	33.8087	42.7953	65.923	70.1493	82.3083	25.6509	45.4321	67.9334	68.462	66.7588	0.258935	0.322528	0.353926	0.149539	0.28886	0.379578	0.0967847	0.0925171	0.339213	0.356598	0.0813071	0.128477	0.219602	0.186503	0.220287	0.064392	0.119382	0.0992501	0.0956526	0.0955148	0.0903095	0.703435
EUC_TP_233	Vendelín	178.45	97.1954	98.3739	98.6393	47.2024	79.4907	71.1396	22.9721	41.4249	69.3528	68.4717	37.4677	47.337	73.0047	78.1112	85.375	30.6394	48.305	69.0191	71.1283	69.7652	0.364277	0.443019	0.447136	0.130778	0.296757	0.375957	0.115656	0.119648	0.365773	0.388313	0.0838413	0.12126	0.209962	0.180172	0.204558	0.064392	0.123128	0.103647	0.0987172	0.0929407	0.0883158	0.659237
EUC_TP_234	Vltavín	178.45	97.2788	98.2091	98.7676	54.6738	81.0972	62.4352	26.5018	45.1041	70.5068	70.9473	35.4506	45.9244	66.7318	68.7997	82.1901	21.5885	43.8628	65.0589	68.6524	66.2029	0.373563	0.438003	0.431075	0.17006	0.344036	0.372756	0.12023	0.133581	0.358535	0.383269	0.0898617	0.147104	0.235424	0.203375	0.234384	0.064392	0.126846	0.107435	0.101121	0.106649	0.0996832	0.649626
EUC_TP_236	Zefyr	215.395	97.3563	98.2588	98.5326	54.3984	81.6235	58.9559	31.4046	50.2408	73.751	75.0348	35.6258	45.8021	69.2871	71.5405	82.6573	24.9208	46.4402	70.3048	70.6788	69.6515	0.341565	0.396115	0.397434	0.143634	0.33557	0.340896	0.111436	0.142877	0.381065	0.40341	0.0860334	0.135958	0.225321	0.188723	0.223589	0.064392	0.12796	0.116742	0.111178	0.112429	0.110177	0.62851
EUC_TP_237	Harmonie	215.395	97.6953	98.5064	99.0611	62.3858	82.9207	60.3649	33.7741	52.0581	76.2291	77.6638	38.4133	53.7162	74.7573	81.7127	88.6844	23.3096	48.9022	72.9475	74.1579	72.4934	0.410664	0.473863	0.461377	0.164678	0.323211	0.322026	0.134811	0.172503	0.423415	0.447832	0.101087	0.160845	0.238347	0.197626	0.229865	0.064392	0.130154	0.121923	0.114465	0.118662	0.108474	0.607971
EUC_TP_238	Regent	141.506	97.6354	98.4527	98.7616	49.7649	83.5509	59.6849	25.7501	43.1634	69.7751	69.4811	34.2322	45.6591	65.9488	67.2135	77.8014	21.785	41.8659	67.1897	65.879	63.9333	0.408841	0.48315	0.461635	0.138004	0.376065	0.437343	0.107553	0.107521	0.340822	0.362653	0.0833237	0.131886	0.213221	0.177794	0.200023	0.064392	0.123675	0.101006	0.0936577	0.100375	0.0880209	0.645792
EUC_TP_239	NGB1736	215.395	97.1132	98.3015	98.5192	52.6196	81.0398	49.3518	17.4971	35.2613	66.5161	66.7632	41.133	47.4764	71.195	74.7729	80.3031	28.6269	42.8292	64.1196	65.5769	62.5391	0.272648	0.346479	0.372358	0.124616	0.31009	0.35845	0.0908176	0.085435	0.285873	0.30204	0.0851482	0.119016	0.202311	0.172147	0.194157	0.064392	0.118185	0.092452	0.089577	0.0906093	0.0800391	0.71189
EUC_TP_240	NGB2347	215.395	97.4064	98.4209	98.5748	53.6816	81.4078	62.0867	34.4932	52.725	77.2173	77.8546	47.6105	55.9499	78.0629	80.8922	86.3834	24.1094	45.7359	69.2297	69.1276	66.6776	0.341945	0.400609	0.41767	0.126253	0.301409	0.320319	0.123258	0.130181	0.338909	0.367949	0.0903473	0.133604	0.21808	0.18424	0.211314	0.064392	0.124904	0.104591	0.095439	0.095843	0.0891628	0.589514
EUC_TP_241	NGB2349	215.395	97.512	98.4503	98.7647	51.001	81.0289	53.4167	26.5737	45.5752	73.8766	74.2393	46.485	55.7729	78.6649	84.9269	88.2516	27.7964	49.5458	70.4448	72.4736	69.2569	0.318426	0.383081	0.400938	0.129941	0.291046	0.300087	0.117457	0.111065	0.327926	0.348107	0.0892477	0.126684	0.206358	0.171868	0.201941	0.064392	0.125093	0.104744	0.100363	0.0961742	0.0880164	0.619763
EUC_TP_242	NGB2395	215.395	97.5132	98.4059	98.8609	46.0633	79.1201	59.1875	27.8746	48.4576	76.6018	76.7386	45.9537	54.0467	77.0919	81.2064	87.2025	25.3708	47.6361	68.0223	67.3995	65.4246	0.298622	0.362148	0.366695	0.127362	0.281875	0.266882	0.123954	0.117679	0.326505	0.347316	0.0883346	0.131095	0.197667	0.166199	0.186942	0.064392	0.123259	0.097972	0.0933151	0.0915877	0.0846865	0.614444
EUC_TP_243	NGB2452	178.45	97.6103	98.4548	98.9446	55.7835	82.8549	57.9141	22.9784	41.2288	67.8544	67.3085	28.8121	42.2374	61.2208	65.32	79.7762	18.0812	35.986	60.971	61.1765	59.2945	0.370552	0.431781	0.425494	0.1759	0.417721	0.434578	0.119382	0.128446	0.392707	0.417977	0.083507	0.125644	0.217014	0.183609	0.220738	0.064392	0.125324	0.103568	0.0950586	0.0955223	0.0901444	0.646678
EUC_TP_244	NGB2453	215.395	97.1304	98.2001	98.0126	45.6719	78.8452	59.879	19.9487	40.0024	72.6539	72.4212	41.7959	49.7538	74.3603	78.9543	87.1332	24.1745	44.8652	66.8015	67.162	63.1407	0.315422	0.379503	0.387525	0.126377	0.27289	0.317552	0.107809	0.108761	0.330895	0.35879	0.0842905	0.123297	0.204701	0.178514	0.216815	0.064392	0.123286	0.0997914	0.0961039	0.0927406	0.0844068	0.622749
EUC_TP_245	NGB2464	215.395	97.3376	98.3749	98.7538	48.5838	79.5268	61.6907	21.6711	37.9889	68.7531	69.037	37.7033	44.5865	67.6404	67.5627	77.5806	28.1838	45.8481	66.6703	66.8608	64.4296	0.318133	0.393061	0.405528	0.135847	0.272978	0.347095	0.117448	0.119732	0.306032	0.330595	0.0853403	0.125024	0.189086	0.156076	0.195811	0.064392	0.130147	0.110597	0.107397	0.104455	0.101828	0.671195
EUC_TP_246	NGB2465	215.395	97.4274	98.4998	99.052	50.4701	79.8362	60.0625	27.4008	46.1316	73.7611	73.9458	41.1689	50.3296	69.9065	73.2884	79.84	24.3366	45.0624	65.8504	64.1516	61.163	0.29947	0.36793	0.376457	0.117438	0.259187	0.288896	0.105761	0.101685	0.309935	0.328677	0.0880131	0.129522	0.192793	0.161541	0.194457	0.064392	0.125578	0.103969	0.0970119	0.0988994	0.091657	0.645
EUC_TP_247	NGB2466	215.395	97.5494	98.3726	98.727	48.0704	77.3453	59.4095	20.6186	39.4146	66.5851	66.6541	39.703	44.5629	65.309	66.5911	74.6917	23.5403	40.7257	60.1181	61.07	58.8937	0.28074	0.33036	0.371338	0.138599	0.296014	0.347284	0.107646	0.0933347	0.312025	0.328172	0.0906551	0.130963	0.215923	0.172019	0.192303	0.064392	0.12356	0.102458	0.0996369	0.102383	0.0958956	0.652933
EUC_TP_248	NGB2468	215.395	97.5641	98.4015	98.7858	52.7004	80.7882	52.8798	22.9784	39.9646	67.4003	67.0561	38.1721	43.8832	65.4183	67.7111	73.931	29.8973	46.641	67.0587	65.5653	63.1521	0.307281	0.376862	0.399242	0.127639	0.26188	0.278668	0.105607	0.0957964	0.245273	0.259206	0.0791032	0.115371	0.183529	0.143847	0.186282	0.064392	0.122891	0.101303	0.0939994	0.0920484	0.0857422	0.727083
EUC_TP_249	NGB2469	215.395	97.604	98.4486	98.8887	51.3755	80.4123	60.6362	25.2664	43.0462	71.4249	71.1659	38.8181	47.135	67.3089	67.9146	76.0269	24.8535	40.5973	62.3242	60.3854	58.7356	0.309979	0.379781	0.397533	0.137785	0.282085	0.302106	0.11023	0.103972	0.310763	0.332533	0.0797637	0.118312	0.19035	0.1562	0.184773	0.064392	0.121289	0.100125	0.0927803	0.0938542	0.0895108	0.680055
EUC_TP_250	NGB2471	215.395	97.0333	98.2731	98.9579	49.0798	77.4573	42.8545	21.6808	39.8891	67.3622	67.7096	41.6226	45.3111	71.6103	73.4089	79.0665	24.7016	43.8483	63.6352	63.2568	60.8169	0.281173	0.342734	0.36214	0.118072	0.249484	0.259166	0.109115	0.0919989	0.284077	0.308517	0.0781878	0.11669	0.188686	0.150787	0.193132	0.064392	0.122189	0.0963416	0.0899143	0.0890579	0.0835605	0.686828
EUC_TP_251	NGB2472	215.395	NA	NA	NA	40.9171	77.6189	62.4517	17.2523	34.3129	63.1465	62.1194	38.2304	42.905	62.0563	65.9902	75.1921	30.3157	44.5641	64.8585	61.1914	56.5503	0.248637	0.328471	0.350084	0.138137	0.316964	0.414817	0.0993185	0.0808986	0.269935	0.292384	0.0789005	0.116578	0.174699	0.138249	0.173042	0.064392	0.125462	0.100215	0.0916561	0.0892299	0.0794914	0.681714
EUC_TP_252	NGB2473	176.375	97.0955	98.2121	97.8804	60.5504	85.7008	69.9507	26.1586	47.3516	74.4173	74.8073	42.8546	47.2107	66.8891	70.3366	79.6515	31.8095	45.809	64.2306	66.1101	63.6658	0.230881	0.280312	0.363579	0.141902	0.339859	0.381764	0.111129	0.0950386	0.299605	0.319846	0.0846735	0.12651	0.180328	0.146464	0.181154	0.064392	0.123616	0.0991621	0.0917788	0.0954158	0.0865441	0.666746
EUC_TP_253	NGB2474	215.395	97.2943	98.3452	98.8138	47.5231	78.5575	59.0313	22.7431	39.5729	68.8249	69.2556	39.5602	46.6417	65.7869	67.2201	77.3222	25.8237	43.8339	66.8283	64.5255	61.4601	0.330714	0.405117	0.405993	0.116164	0.262324	0.302973	0.107193	0.0996182	0.302835	0.326004	0.0818667	0.115979	0.184943	0.148232	0.191933	0.064392	0.125158	0.103353	0.0987636	0.0973392	0.0933832	0.685621
EUC_TP_254	NGB2475	215.395	97.4822	98.3987	98.606	50.7579	81.3788	69.666	28.2994	48.0281	75.5104	76.092	46.4928	51.5413	72.3048	75.1867	80.2565	28.9447	45.6536	64.3519	66.4206	64.0015	0.301104	0.370318	0.388171	0.128912	0.301434	0.360261	0.108347	0.122717	0.330556	0.357547	0.0869724	0.128316	0.195931	0.159906	0.18977	0.064392	0.123412	0.102149	0.0954984	0.0967296	0.0897065	0.639798
EUC_TP_255	NGB2476	215.395	97.6212	98.4917	98.8483	47.7839	81.1535	66.5637	21.2624	39.4115	69.1071	68.6678	47.4979	53.3017	70.3384	71.3296	79.9756	31.5315	46.4775	62.3923	64.5572	61.6792	0.261495	0.324631	0.34653	0.117308	0.239278	0.320988	0.0947762	0.0850739	0.270138	0.2888	0.0831523	0.108881	0.169669	0.13888	0.1718	0.064392	0.117216	0.0906529	0.0874868	0.0841876	0.0795278	0.6551
EUC_TP_256	NGB2477	215.395	97.5295	98.3623	97.8568	46.4692	79.1327	57.8893	22.3183	38.422	66.1175	66.4589	37.0417	43.5292	61.6319	62.2455	69.7809	22.0223	39.9635	60.4169	59.7472	56.3984	0.281444	0.337133	0.370466	0.115041	0.26609	0.289811	0.109349	0.0931246	0.278158	0.299933	0.080948	0.126141	0.180493	0.149203	0.185695	0.064392	0.124716	0.0978354	0.0955599	0.0940376	0.0887695	0.682865
EUC_TP_257	NGB2481	215.395	97.4657	98.0824	98.0357	56.348	82.4402	60.1038	23.2171	44.2696	72.8305	72.9978	47.4908	53.347	73.4598	73.864	82.4418	28.1912	42.7845	64.509	62.8826	60.2579	0.267417	0.317962	0.33225	0.147016	0.316485	0.314187	0.110153	0.111916	0.315401	0.330299	0.0862625	0.126776	0.196487	0.159665	0.193014	0.064392	0.126787	0.101677	0.0981881	0.0951694	0.0848224	0.652759
EUC_TP_258	NGB2482	215.395	97.1947	98.1969	98.3331	52.2325	81.5974	54.919	25.9954	44.3487	71.6383	71.7785	40.705	48.2337	67.3363	68.7151	76.6545	26.3928	42.3288	60.657	62.6166	59.2318	0.284489	0.345721	0.354748	0.123308	0.281654	0.329477	0.101315	0.0843201	0.289437	0.306595	0.0808305	0.111778	0.160897	0.128155	0.161007	0.064392	0.122831	0.0913662	0.0854079	0.0843157	0.0774267	0.671119
EUC_TP_259	NGB2494	215.395	97.1481	98.2159	98.6458	48.2899	81.4193	63.7369	28.4531	48.0245	77.1499	77.8492	48.0794	53.8031	76.0336	78.9886	84.4199	30.3383	42.8054	63.8636	64.4297	61.8566	0.271569	0.329614	0.347428	0.1243	0.288738	0.338799	0.112512	0.132878	0.317639	0.336422	0.0895702	0.130332	0.209668	0.175578	0.213178	0.064392	0.124766	0.102779	0.0970689	0.0969663	0.092995	0.667642
EUC_TP_260	NGB2495	215.395	97.3584	98.3358	98.724	47.6083	81.2478	65.0929	30.0154	50.0827	78.0527	78.901	45.3596	51.6544	73.8161	77.6622	84.5361	28.405	47.9367	69.2993	67.643	65.2769	0.278238	0.332094	0.353313	0.120871	0.258878	0.300888	0.120165	0.114053	0.313413	0.33778	0.0839892	0.128585	0.194106	0.158012	0.192369	0.064392	0.126088	0.110342	0.0982864	0.101151	0.0934591	0.649495
EUC_TP_261	NGB2569	215.395	97.5802	98.4467	98.8395	47.4474	79.6411	60.8156	23.8709	43.4003	71.6172	72.2291	42.6373	50.4386	72.1996	76.9986	84.5986	25.2509	46.2951	66.5767	66.9061	64.0136	0.326406	0.396844	0.41602	0.128637	0.292908	0.345494	0.118089	0.105239	0.323638	0.342358	0.0890577	0.125953	0.20881	0.170058	0.197578	0.064392	0.126075	0.0998382	0.0950223	0.0922518	0.0859902	0.632504
EUC_TP_262	NGB2598	215.395	97.1391	98.2239	97.6678	51.0541	80.8445	50.5905	21.3542	37.8343	66.6192	66.2222	43.9525	50.4794	69.5467	74.8123	81.0115	33.5505	47.7702	68.4528	67.1368	63.0644	0.240219	0.281288	0.318105	0.126833	0.326051	0.372155	0.0974889	0.0915328	0.290252	0.307448	0.0796376	0.115138	0.183783	0.158492	0.192409	0.064392	0.123479	0.0986919	0.0982538	0.0918892	0.0876138	0.708525
EUC_TP_263	NGB2599	215.395	97.456	98.3867	98.8323	43.4549	78.7126	59.7662	22.7431	40.363	70.3201	70.1651	39.5841	44.4563	68.3901	68.4893	75.9887	29.0866	44.1002	65.0516	62.8621	59.329	0.290369	0.353141	0.385466	0.106545	0.249199	0.298273	0.112728	0.102587	0.29898	0.322164	0.0834266	0.119039	0.176416	0.143837	0.172295	0.064392	0.120529	0.0943675	0.0894841	0.0856876	0.0779883	0.682709
EUC_TP_264	NGB2600	215.395	97.6884	98.4847	98.7867	47.3701	78.1159	55.5809	26.322	44.2698	71.5006	71.0889	43.6782	51.4011	73.3291	76.2902	84.5877	30.642	46.0282	65.8461	66.1984	62.7538	0.309345	0.37876	0.395746	0.125013	0.261361	0.342379	0.127458	0.104556	0.28613	0.302557	0.085811	0.1236	0.183311	0.159013	0.183639	0.064392	0.124044	0.0980706	0.0899882	0.0885296	0.0830989	0.676962
EUC_TP_265	NGB2739	215.395	97.5289	98.3834	98.4325	46.6558	79.7983	61.5136	25.7667	43.4448	70.6394	71.2999	42.6622	49.6328	73.8833	77.6514	85.1624	27.5167	47.7759	70.5622	69.5317	67.0331	0.344461	0.412071	0.417493	0.12358	0.281252	0.304334	0.130185	0.110364	0.321073	0.343093	0.0869362	0.120592	0.187509	0.161296	0.203553	0.064392	0.124693	0.105009	0.0963779	0.098843	0.089236	0.671684
EUC_TP_266	NGB2740	215.395	97.2009	98.3447	97.9342	45.3933	78.4787	64.086	31.4046	51.11	76.6847	78.0765	42.9629	52.1622	72.7181	75.1887	83.4522	22.5588	44.0129	67.1503	64.7398	63.2062	0.318069	0.383853	0.394154	0.123563	0.271425	0.312928	0.121974	0.118439	0.308732	0.337022	0.0866157	0.12786	0.197262	0.164135	0.203772	0.064392	0.12934	0.108934	0.110658	0.106623	0.101123	0.620257
EUC_TP_267	NGB2742	215.395	97.2976	98.3279	98.2067	46.71	77.4996	51.4797	22.0896	40.9161	71.591	70.8754	34.378	43.5739	70.0408	74.8689	81.3825	25.2075	43.3685	64.1483	66.0038	62.7699	0.298702	0.357705	0.39258	0.112997	0.22303	0.260464	0.107426	0.087947	0.287923	0.313289	0.0781085	0.110734	0.184674	0.146582	0.181746	0.064392	0.122238	0.0951693	0.0872388	0.0863122	0.0819389	0.680276
EUC_TP_268	NGB2745	215.395	97.5689	98.4092	98.6149	48.5452	81.2233	60.6629	24.786	41.0742	70.1887	69.5521	41.1972	48.1896	71.5681	73.2758	77.8807	27.4792	42.0068	61.2848	61.0015	58.2229	0.302299	0.370228	0.389088	0.124995	0.279993	0.351135	0.108004	0.107424	0.296362	0.313271	0.0819334	0.114691	0.186391	0.149852	0.185169	0.064392	0.120361	0.0871875	0.0832239	0.0835235	0.074099	0.680409
EUC_TP_269	NGB2746	215.395	97.3656	98.4231	98.7268	56.0964	83.5881	64.3598	21.1905	40.9952	73.4478	73.9509	43.5494	51.472	75.991	79.1037	87.7438	26.2945	46.7486	65.0343	68.3401	66.0403	0.277682	0.339112	0.356215	0.122255	0.29165	0.33229	0.0965878	0.0923177	0.296098	0.318661	0.0790306	0.116801	0.193238	0.154372	0.187747	0.064392	0.121287	0.0934141	0.0890499	0.0840222	0.0808108	0.676721
EUC_TP_270	NGB2747	215.395	97.3118	98.3531	98.69	57.2578	84.8079	74.6409	30.9795	50.3543	76.1658	76.7271	39.4043	45.7748	74.5098	77.8879	86.0486	28.806	47.6386	68.3835	74.9746	73.3593	0.327383	0.404105	0.417073	0.130661	0.325468	0.368493	0.121769	0.117475	0.375211	0.398404	0.0959154	0.143778	0.227604	0.193848	0.21585	0.064392	0.127462	0.112418	0.113432	0.111208	0.108194	0.58526
EUC_TP_271	NGB2748	215.395	97.4516	98.3878	99.0013	49.6136	79.9357	61.2073	21.0989	37.752	65.333	64.6473	30.4565	40.7392	60.0602	62.4361	74.334	22.9885	42.6031	69.3796	68.0985	66.4403	0.384121	0.460486	0.449417	0.134938	0.318288	0.357388	0.113934	0.0992064	0.361924	0.397224	0.0743417	0.113743	0.185268	0.155034	0.196962	0.064392	0.124956	0.100431	0.0929363	0.0956984	0.0903492	0.668715
EUC_TP_272	NGB2749	215.395	97.5648	98.4372	98.9603	52.5379	82.3135	68.0014	25.348	44.3107	71.9511	73.0382	35.527	44.7069	67.7029	70.7303	82.5317	22.2287	43.883	70.4441	68.7606	65.8334	0.344858	0.412874	0.417	0.13516	0.316932	0.34431	0.117444	0.127381	0.321521	0.337915	0.0896512	0.13072	0.20931	0.175869	0.213009	0.064392	0.1278	0.109618	0.106961	0.105057	0.100619	0.662572
EUC_TP_273	NGB2750	215.395	97.132	98.1872	98.7959	52.1144	83.6758	66.9014	28.78	47.3925	71.7899	72.6419	35.8515	49.269	69.668	74.2769	83.2074	13.9406	40.1878	66.762	66.83	65.2769	0.359684	0.427568	0.426229	0.16529	0.402241	0.415534	0.126672	0.142571	0.333867	0.351065	0.0933181	0.15138	0.256874	0.227785	0.250004	0.064392	0.129641	0.112342	0.111441	0.116988	0.106419	0.631092
EUC_TP_274	NGB2751	215.395	97.6107	98.4994	98.8961	51.38	78.6756	41.6422	17.5137	33.5671	69.3501	69.5521	29.9645	41.8344	65.1991	69.7311	77.064	25.1405	45.1366	66.6072	65.7639	62.92	0.362269	0.436522	0.433667	0.130039	0.251837	0.257031	0.0996485	0.0721791	0.271883	0.289303	0.074089	0.103474	0.178936	0.153621	0.186873	0.064392	0.122819	0.0981696	0.0914881	0.0886324	0.083568	0.751174
EUC_TP_275	NGB4126	215.395	97.4883	98.4421	98.8873	51.9269	80.3502	67.4602	24.541	41.7856	71.1715	71.2376	34.6918	46.7859	69.7755	75.7654	83.416	26.748	45.6402	68.3227	69.2118	66.9878	0.339589	0.424728	0.427958	0.13085	0.26645	0.331158	0.113401	0.116205	0.323198	0.339079	0.0829163	0.125866	0.208044	0.176425	0.208414	0.064392	0.124848	0.100214	0.0976966	0.0985766	0.0907907	0.663776
EUC_TP_277	NGB7510	215.395	97.5154	98.3694	98.578	41.4736	76.1857	56.8986	25.0147	43.2423	66.116	65.9027	36.2664	44.4069	64.3008	67.7927	75.5655	20.8982	39.4531	63.6939	64.1895	61.8416	0.332606	0.407233	0.417708	0.122587	0.289007	0.373635	0.113067	0.102041	0.303693	0.321536	0.0832987	0.124392	0.20251	0.171525	0.195919	0.064392	0.120463	0.0940021	0.0866007	0.0847771	0.0793085	0.629929
EUC_TP_278	NGB9966	215.395	97.2097	98.2803	98.5841	48.1283	81.7587	59.9955	22.6515	40.5177	68.5172	68.203	41.5629	45.6331	69.8254	72.8196	79.4297	29.6303	47.2916	64.8806	65.5067	61.9445	0.278205	0.347015	0.356239	0.110834	0.234407	0.324992	0.109297	0.0912373	0.282986	0.304195	0.0814074	0.113147	0.170909	0.13858	0.169541	0.064392	0.118535	0.0887891	0.0848404	0.084722	0.0786783	0.676689
EUC_TP_279	Diadem	135.694	97.6371	98.4645	98.6512	61.7993	84.1066	63.9596	29.1169	48.6601	75.3063	76.2964	32.6433	44.0185	69.0229	72.238	83.4921	19.6544	40.5623	66.5897	67.6529	65.6411	0.428078	0.478485	0.462609	0.192394	0.407558	0.392514	0.134266	0.155025	0.446734	0.474402	0.0917802	0.139207	0.259945	0.216441	0.250146	0.064392	0.128727	0.118813	0.109804	0.11665	0.108976	0.59852
EUC_TP_280	Diper	136.939	97.6021	98.4276	98.5675	62.8454	84.1502	62.8723	34.0194	50.7149	74.5082	75.483	37.0622	47.8677	70.7817	76.5259	85.6407	18.3135	42.5564	67.6778	71.546	70.9143	0.426286	0.482366	0.464816	0.186149	0.376991	0.380163	0.120648	0.165451	0.446505	0.471187	0.0842048	0.156546	0.255686	0.215131	0.243593	0.064392	0.127063	0.117937	0.113442	0.101359	0.110274	0.611117
EUC_TP_281	Diplo	141.091	97.5785	98.3823	98.7104	58.4157	82.5739	51.125	25.2664	42.0981	67.1582	66.7534	28.4345	40.5568	60.9186	62.386	76.6041	15.6525	40.2349	67.1092	69.4311	68.0687	0.407877	0.479783	0.469813	0.168107	0.394522	0.442305	0.124415	0.146504	0.375664	0.400876	0.0850938	0.136789	0.228769	0.18976	0.228769	0.064392	0.129344	0.117148	0.104957	0.111448	0.109602	0.664689
EUC_TP_282	Kindia	136.939	97.7823	98.4729	98.7109	56.4086	83.858	70.0768	25.7664	45.4202	72.6102	72.6235	31.0519	43.4993	64.5398	68.7519	81.3238	18.657	40.6533	62.8749	66.6848	64.735	0.421258	0.483076	0.459312	0.152143	0.369293	0.417571	0.113032	0.125286	0.356247	0.372311	0.0848879	0.130124	0.224991	0.1843	0.21463	0.064392	0.122973	0.107623	0.105489	0.106887	0.104419	0.638799
EUC_TP_283	Affoltern i.E._325	135.694	97.4769	98.3781	98.7389	46.3126	76.9669	43.2825	17.994	33.6429	58.6786	58.747	21.8273	32.913	49.4796	53.8026	63.6449	16.5509	37.5664	58.7531	62.6199	58.5595	0.290632	0.342762	0.367398	0.143006	0.357265	0.376375	0.1003	0.107212	0.329773	0.354223	0.0789766	0.106261	0.180869	0.161904	0.199821	0.064392	0.124445	0.104281	0.09123	0.092197	0.0875879	0.69021
EUC_TP_284	Bern_76	131.128	97.4895	98.4123	98.5633	54.3012	81.064	47.6253	28.4531	47.3925	73.8099	73.1232	31.9459	44.0361	68.0438	72.8805	82.307	17.5052	42.0016	68.259	70.0825	67.5502	0.41533	0.470311	0.433184	0.16613	0.385658	0.408311	0.116129	0.143032	0.402086	0.426285	0.0932356	0.144286	0.240873	0.214381	0.245355	0.064392	0.124447	0.111431	0.108615	0.116025	0.107312	0.629716
EUC_TP_285	Bigenthal_163	135.279	97.5995	98.3488	98.6847	50.3297	76.5715	38.0035	20.6186	37.5973	62.4066	62.0849	28.549	39.871	57.6919	61.0441	69.6876	16.2981	37.3878	61.1253	61.7812	59.1143	0.346465	0.403792	0.412381	0.156885	0.372921	0.40491	0.107928	0.0943597	0.322393	0.333425	0.0844942	0.12481	0.255442	0.206915	0.226332	0.064392	0.128857	0.117775	0.11596	0.116859	0.109002	0.65859
EUC_TP_286	Biglen_352	132.373	97.1442	98.0764	97.2982	44.1375	78.551	39.7133	24.2957	39.6518	65.3497	65.4135	26.0518	38.6983	59.0021	62.8234	73.4033	18.1171	41.3252	64.4139	66.0284	63.4983	0.342279	0.395092	0.404113	0.146278	0.286639	0.32817	0.120192	0.131368	0.355835	0.379851	0.0874838	0.137778	0.253982	0.210189	0.231077	0.064392	0.12715	0.115838	0.111976	0.118205	0.108822	0.668736
EUC_TP_287	Englisberg_249	134.034	97.5962	98.446	98.2506	47.5181	81.769	51.6159	18.9747	32.6947	60.7851	59.9491	26.7311	38.5063	57.1604	58.7988	68.6096	14.7176	36.8279	59.8356	63.5265	62.1554	0.370269	0.41893	0.396457	0.158698	0.277588	0.366525	0.0955364	0.0876188	0.32425	0.342071	0.0885104	0.133037	0.240514	0.205989	0.227198	0.064392	0.120826	0.0984529	0.0956293	0.104776	0.0954937	0.700413
EUC_TP_288	Grossdietwil_21	134.864	97.7257	98.4334	98.6334	51.93	76.5141	37.2754	22.1549	37.6317	63.2946	61.581	27.9577	38.4682	61.4936	65.6366	76.9335	14.4254	36.2092	60.8958	64.8463	63.4451	0.358559	0.417492	0.401746	0.163031	0.289412	0.329132	0.122874	0.14876	0.359772	0.386352	0.0861915	0.130798	0.249779	0.21079	0.244913	0.064392	0.121484	0.107606	0.101171	0.104227	0.102695	0.684538
EUC_TP_289	Haeusernmoos_333	136.524	NA	NA	98.036	47.4696	75.0754	30.6745	16.3696	29.0632	61.4572	60.5425	21.8219	32.0273	56.4178	59.7112	72.0201	13.2604	37.8681	62.766	61.7987	58.9168	0.290865	0.350256	0.364582	0.175751	0.326938	0.356547	0.103404	0.082121	0.253637	0.26775	0.0807114	0.124607	0.202495	0.170129	0.202856	0.064392	0.12487	0.10415	0.0990969	0.0991867	0.0944852	0.747203
EUC_TP_290	Koeniz_239	176.375	97.0598	NA	97.7564	38.1618	73.9861	41.8769	18.821	33.2512	57.325	56.5042	21.0121	32.7361	50.7804	52.7043	64.5063	15.4099	38.6939	61.4787	65.6584	63.231	0.349424	0.404891	0.400722	0.150324	0.35311	0.421751	0.109969	0.110895	0.333112	0.349227	0.0870852	0.128874	0.222163	0.198322	0.226092	0.064392	0.128467	0.110002	0.10482	0.108241	0.102164	0.683576
EUC_TP_291	Koeniz_247	135.694	97.5658	98.3696	98.4708	52.7586	80.2535	35.2942	23.3969	41.2325	66.9111	67.0927	28.7619	38.4227	59.2866	62.4311	72.6806	18.6913	37.4718	58.9839	66.4408	63.421	0.356379	0.424083	0.422793	0.181928	0.343887	0.352402	0.11759	0.115923	0.335682	0.350131	0.0802928	0.126282	0.239511	0.205866	0.225325	0.064392	0.129747	0.113304	0.100386	0.108577	0.0992107	0.704046
EUC_TP_292	Lauperswil_138	136.524	NA	NA	NA	45.3212	76.6226	37.218	23.969	41.9436	65.2665	64.3226	26.7603	39.0123	57.9686	61.0552	74.7576	12.9554	33.5966	55.885	59.881	57.5663	0.319067	0.376469	0.377492	0.12882	0.319635	0.348241	0.113748	0.121509	0.361976	0.384942	0.0808038	0.132564	0.229374	0.191655	0.232106	0.064392	0.120353	0.0979538	0.0888586	0.0966435	0.0904748	0.645738
EUC_TP_293	MontCalme	178.035	97.6241	98.4363	98.9121	57.3001	81.2985	50.2428	28.2997	44.6304	69.8835	70.617	30.4071	44.1332	64.043	67.4035	79.4488	14.894	39.7758	66.7652	67.1629	64.5821	0.404632	0.469117	0.444921	0.185198	0.385351	0.420868	0.126089	0.14697	0.39642	0.429647	0.0919244	0.149302	0.26085	0.21754	0.258575	0.064392	0.126868	0.114461	0.107263	0.112613	0.107222	0.642886
EUC_TP_294	Neuenegg_340	141.091	97.8629	98.5213	98.6636	63.4107	85.3071	61.2779	30.6689	49.4507	74.283	75.6743	32.5204	48.9963	69.1971	74.7794	85.4634	19.1475	42.9989	67.1111	70.616	70.6152	0.447894	0.514787	0.477877	0.18239	0.399733	0.428835	0.12513	0.147942	0.383068	0.400422	0.0926368	0.14647	0.269392	0.22394	0.243221	0.064392	0.124673	0.114365	0.11462	0.122864	0.115393	0.630467
EUC_TP_295	Niederscherli_273	136.524	97.2879	98.3816	98.7721	53.576	77.7587	40.1493	24.2857	42.8092	68.0701	66.8403	29.2806	42.0569	60.9083	67.4573	77.6745	18.4329	40.5928	63.4674	67.1461	65.3109	0.377188	0.440272	0.428369	0.180207	0.354402	0.370313	0.129179	0.150396	0.395544	0.421176	0.0963841	0.154957	0.238696	0.227656	0.258427	0.064392	0.129795	0.118767	0.115168	0.119845	0.112444	0.656266
EUC_TP_296	Oberbottigen_7	136.939	97.2758	98.1655	98.3924	52.1761	80.7871	44.3603	18.6575	34.9896	61.1706	60.4549	23.1609	34.6195	55.1694	59.1366	70.4093	15.8923	34.6106	55.2171	60.331	55.828	0.363029	0.421102	0.418716	0.189446	0.398735	0.450717	0.104842	0.0991445	0.338927	0.361584	0.0855259	0.139417	0.234097	0.201535	0.227366	0.064392	0.122853	0.105481	0.0946552	0.098491	0.0933424	0.666453
EUC_TP_297	Oberoenz_321	132.373	97.2135	97.926	98.3528	53.93	79.0083	39.6865	21.3539	36.0958	60.6057	59.8199	25.3645	38.3996	56.4599	58.954	69.6913	16.8643	36.4168	60.7482	64.3532	61.7051	0.410079	0.453852	0.423137	0.198926	0.389168	0.383206	0.12686	0.117064	0.350101	0.368286	0.0857308	0.12752	0.232429	0.195872	0.229212	0.064392	0.125146	0.112905	0.106097	0.118606	0.112673	0.67952
EUC_TP_298	Oeschenbach_330	135.694	97.0429	NA	NA	40.2802	79.1911	31.7183	15.1439	26.9295	57.562	56.455	19.0486	29.0006	51.8868	53.0807	65.8022	13.091	35.9807	58.8914	61.5612	57.7036	0.300902	0.351185	0.362256	0.152302	0.301795	0.313696	0.0914271	0.0600337	0.240818	0.246207	0.0676092	0.102077	0.209617	0.171214	0.203708	0.064392	0.125752	0.105389	0.0925106	0.0976835	0.0923131	0.698046
EUC_TP_299	Renova	136.524	97.4865	98.3212	98.8061	62.0811	84.2668	49.8272	25.9299	43.6821	71.8905	71.4402	32.9774	46.3314	68.2592	73.298	86.0843	20.6869	43.6005	69.3433	71.4788	69.7211	0.349964	0.416326	0.415504	0.18323	0.388745	0.411892	0.122782	0.130024	0.379746	0.400409	0.0898613	0.142398	0.229211	0.195405	0.220357	0.064392	0.130457	0.114076	0.106417	0.115155	0.104268	0.67621
EUC_TP_300	Riggisberg_318	175.545	97.3226	98.2181	98.0277	49.4747	74.4546	41.2284	18.0693	31.6263	58.1804	57.5664	27.4826	34.3096	55.3911	54.3393	70.2366	18.5633	38.1522	64.7833	66.7577	63.7058	0.367035	0.416397	0.426488	0.152962	0.29878	0.395787	0.102574	0.101239	0.306421	0.325947	0.0767592	0.119008	0.213103	0.187485	0.222468	0.064392	0.129363	0.110399	0.102218	0.109867	0.105932	0.696924
EUC_TP_301	Rueedisbach_332	136.524	97.6306	98.4459	98.7918	53.8473	83.5423	59.0765	29.3619	51.268	75.4448	75.9305	29.0851	47.4568	69.5805	76.3858	84.7084	19.2292	40.2524	62.4618	67.8186	64.9846	0.381044	0.447987	0.438048	0.149088	0.381272	0.418141	0.118937	0.155524	0.438374	0.457118	0.0886839	0.132515	0.233343	0.197594	0.238709	0.064392	0.119706	0.102535	0.0948484	0.0926128	0.0856204	0.602974
EUC_TP_302	Rüttinova	134.034	97.6376	98.3918	98.6788	54.1471	82.7183	56.5726	30.2441	47.5886	72.5182	72.8329	39.5488	46.5441	74.4088	75.787	85.4934	33.2486	49.6248	73.0165	75.9343	73.953	0.396762	0.460324	0.440335	0.17212	0.377282	0.357324	0.130451	0.152695	0.39284	0.412	0.0917972	0.140697	0.243057	0.194539	0.218825	0.064392	0.128982	0.115577	0.108811	0.115048	0.102858	0.612922
EUC_TP_303	Schmitten_5	138.185	97.4901	98.3391	98.509	50.9655	79.8968	47.6598	23.0537	40.9508	65.6738	66.5057	25.2247	36.7179	58.7572	62.6777	73.2558	15.1139	36.7277	61.5987	63.0356	59.2583	0.356625	0.414338	0.401549	0.160196	0.334144	0.392717	0.111918	0.105745	0.358469	0.376537	0.0777313	0.122379	0.216273	0.179129	0.200288	0.064392	0.128169	0.108085	0.096141	0.107228	0.101794	0.710942
EUC_TP_304	Signau_154	138.185	97.1981	98.2073	98.3356	55.5724	81.5461	35.5866	21.4195	37.1578	60.6768	60.4754	24.0875	32.3174	54.7	56.4208	73.6615	20.9982	40.8171	66.112	66.1309	64.8444	0.329038	0.38398	0.383015	0.201985	0.414393	0.367215	0.110418	0.117615	0.352679	0.380564	0.0789102	0.115551	0.207315	0.17068	0.203923	0.064392	0.126032	0.10832	0.101672	0.111605	0.104169	0.685978
EUC_TP_305	Wasen i.E._199	130.713	97.5122	98.3756	97.7422	52.1111	79.1786	33.2633	17.8406	31.0386	57.3937	56.4938	22.4718	32.5515	52.3676	53.0144	64.1371	17.716	37.3386	58.3319	60.8367	57.4045	0.340367	0.395798	0.393809	0.164317	0.363981	0.379812	0.10093	0.0793065	0.29712	0.316264	0.0795264	0.111462	0.206968	0.174535	0.190908	0.064392	0.126075	0.109957	0.0944	0.0985263	0.0919436	0.695088
EUC_TP_306	Weier i.E._327	175.545	97.3917	98.356	98.4093	42.6799	78.6936	37.5519	13.0915	23.8443	60.6331	59.5493	17.6298	25.0507	58.1755	60.8812	58.113	14.0058	33.9975	56.8342	56.8163	53.3299	0.336502	0.402479	0.407259	0.130611	0.281079	0.35637	0.110809	0.0398617	0.209159	0.210524	0.0797099	0.0856777	0.174075	0.140862	0.1831	0.064392	0.114163	0.0894349	0.081397	0.0768137	0.0749579	0.73663
EUC_TP_307	Aa 3090	175.545	97.5337	98.3785	98.7388	37.5311	76.914	53.143	14.4804	29.9288	59.7618	58.5709	28.1814	37.4443	58.6148	64.37	76.3553	19.5124	41.4612	64.2056	64.3357	62.7036	0.370423	0.422411	0.429245	0.109782	0.301899	0.377631	0.0994845	0.0716536	0.288499	0.309145	0.0772142	0.10925	0.189635	0.173243	0.205044	0.064392	0.124028	0.102724	0.0931833	0.0975811	0.0898809	0.708502
EUC_TP_308	Aa 3108	141.506	97.4241	98.3582	98.4624	55.9033	81.2934	48.7463	17.994	30.7191	54.9671	53.3798	22.1861	31.155	51.8527	53.0562	72.3708	17.6325	39.4661	62.1504	63.3787	60.8985	0.367518	0.433724	0.42482	0.157803	0.320758	0.369846	0.103734	0.0956455	0.311075	0.331163	0.0749244	0.111015	0.185464	0.162334	0.201822	0.064392	0.121798	0.101055	0.0936208	0.0937953	0.0924806	0.722008
EUC_TP_309	Aa 3507	175.545	97.0636	97.9933	97.7902	40.4564	NA	27.3938	12.513	24.9885	59.1099	57.5202	27.3994	29.7286	51.7751	50.3038	61.0182	30.3216	36.1608	58.0508	59.5994	54.9012	0.203555	0.261627	0.331114	0.0892888	0.191512	0.236643	0.0964503	0.0379692	0.201718	0.224834	0.06275	0.092032	0.115038	0.0937553	0.135282	0.064392	0.117798	0.103113	0.0792173	0.0729903	0.0680537	0.762694
EUC_TP_310	Aa 4189	126.977	NA	NA	NA	36.4301	NA	26.1745	12.2677	23.7242	56.5085	55.2382	29.8638	32.519	49.7269	50.4473	57.6933	30.0502	37.9332	53.5166	52.0952	53.8866	NA	NA	NA	0.0800645	0.197795	0.209465	0.0908477	0.0290516	0.161738	0.174467	0.0611796	0.0758029	0.101999	0.080469	0.118276	0.064392	0.115055	0.0760518	0.0657018	0.0595684	0.0522465	0.770863
EUC_TP_311	Aa 4297	175.545	97.0865	98.0537	97.6576	37.4252	74.9647	38.2317	15.6242	29.2179	58.6582	57.7675	28.2382	35.3762	52.9964	54.0978	63.3939	21.3012	37.2046	56.2961	54.8046	51.5646	0.253637	0.306622	0.314529	0.116949	0.249691	0.314638	0.107018	0.0755054	0.25222	0.271959	0.0737353	0.105081	0.160344	0.129797	0.167836	0.064392	0.121866	0.092108	0.0835851	0.0814663	0.0713834	0.699922
EUC_TP_312	Aa 4398	176.79	97.2622	98.0935	97.5485	37.1751	74.6283	20.4343	14.3269	24.6379	56.26	54.778	25.0002	30.1954	52.1881	52.254	NA	29.2145	36.6079	59.4565	59.0789	NA	0.261641	0.324568	0.378467	0.07313	0.170188	0.21536	0.0888132	0.0381364	0.175216	0.236231	0.0683676	0.0921403	0.123821	0.0979185	0.135658	0.064392	0.110916	0.0852664	NA	0.0713556	0.0652627	0.772038
EUC_TP_313	Aa 4403	178.45	97.4596	98.214	96.9558	33.1122	76.6144	28.4806	12.1927	25.1085	53.2185	51.1287	31.7025	35.1672	51.2179	55.242	65.2932	35.9249	44.1393	61.1708	61.7652	58.8919	0.296827	0.342458	0.347159	0.0809493	0.178864	0.243599	0.0906439	0.0515872	0.192765	0.207258	0.0667731	0.0798033	0.122155	0.0987175	0.145585	0.064392	0.117487	0.083909	0.0785628	0.0752125	0.0713192	0.698439
EUC_TP_315	Aa 4445	136.939	97.0578	98.0756	98.4907	39.898	72.3729	27.7024	14.3988	27.7953	51.9874	50.1489	22.2882	28.4223	45.06	46.3795	66.0738	14.206	34.2861	55.008	55.5397	NA	0.309974	0.363644	0.370126	0.126556	0.273195	0.291743	0.0928128	0.0844049	0.251632	0.264013	0.0717571	0.0989597	0.167473	0.142172	0.175319	0.064392	0.116221	0.0868301	0.0721717	0.0727263	0.0662652	0.757064
EUC_TP_316	Aa 4448	130.713	97.6389	98.3428	97.776	55.4738	82.1464	55.8745	25.1945	46.9219	72.4187	73.0162	34.4832	45.3751	69.2	71.5016	82.6237	18.2632	37.3018	61.872	63.3388	61.4632	0.369864	0.418653	0.412324	0.163888	0.339769	0.352357	0.107769	0.119656	0.363307	0.389883	0.0836806	0.120744	0.222157	0.19563	0.231174	0.064392	0.123628	0.105875	0.100927	0.103778	0.0999883	0.640191
EUC_TP_317	Aa 4456	120.75	97.5838	98.2201	NA	43.2802	72.3385	32.0998	21.9162	38.0678	64.417	64.2242	24.5683	35.7887	60.8085	67.5531	78.0688	14.1079	36.5435	59.1297	59.9236	57.6669	0.311253	0.349503	0.347774	0.126539	0.266055	0.285287	0.109465	0.0752851	0.275197	0.29211	0.0759311	0.106806	0.189247	0.152754	0.198534	0.064392	0.116727	0.0879952	0.0804045	0.0793366	0.0739024	0.700382
EUC_TP_318	Aa 4515	138.185	NA	NA	NA	37.0724	73.8877	22.4195	11.4571	21.7897	57.7914	57.0432	19.09	24.7084	52.4748	45.5968	53.1682	25.2629	38.2347	60.2377	60.6558	57.4003	0.183381	0.273244	0.314737	0.0785748	0.184476	0.243116	0.0817509	0.00856834	0.160012	0.170402	0.0695206	0.0861515	0.125351	0.103972	0.141612	0.064392	0.116112	0.078965	0.0727678	0.0700754	0.0656257	0.764512
EUC_TP_319	Aa 4520	124.901	NA	NA	NA	28.2666	NA	25.021	14.4085	25.7441	55.2706	53.9612	23.3486	28.7816	45.5749	48.5975	68.983	30.5241	40.2458	57.1254	58.833	53.6058	0.218017	0.273071	0.294109	0.0760582	0.184356	0.20379	0.0896905	0.046322	0.186375	0.205579	0.0648588	0.088702	0.128702	0.107896	0.147429	0.064392	0.119892	0.0913598	0.0867818	0.0870576	0.0836848	0.767868
EUC_TP_320	Aa 4525	124.901	97.3035	98.2279	97.5704	42.5234	74.2006	24.5646	12.8462	23.8443	57.8145	49.1774	30.8829	33.4469	52.4784	55.7524	71.521	33.7592	47.5721	64.3778	68.355	64.6882	0.233362	0.274256	0.321522	0.086598	0.211626	0.246742	0.0881967	0.0286043	0.17343	0.1868	0.0670871	0.0915914	0.133325	0.111977	0.151258	0.064392	0.125302	0.100799	0.0956826	0.095558	0.0919015	0.775188
EUC_TP_321	Aa 4527	132.788	NA	NA	NA	NA	NA	24.1235	11.6142	21.7486	52.2632	43.2038	25.8038	29.6474	49.0333	52.8253	68.0788	35.941	47.9673	65.5856	70.2766	66.3587	0.225805	0.284797	0.324964	0.0829988	0.153299	0.237924	0.0812217	0.0146836	0.145907	0.155562	0.0727897	0.101869	0.1092	0.0851039	0.13828	0.064392	0.119867	0.090386	0.0855646	0.0876625	0.0856743	0.797765
EUC_TP_322	Aa 4529	127.807	97.2622	98.0639	97.5208	32.7128	74.5476	28.6545	14.9807	26.6922	52.6369	51.1301	33.0609	38.0567	53.4344	55.7924	63.4921	31.5819	42.9445	62.9714	63.506	60.2423	0.234072	0.29299	0.310433	0.0736524	0.184668	0.205468	0.0898902	0.0438136	0.198341	0.211489	0.0704152	0.0957758	0.131432	0.106366	0.147296	0.064392	0.121034	0.0922208	0.0916033	0.0915815	0.0857585	0.736683
EUC_TP_324	Aa 4593	215.395	97.4535	98.3705	98.7333	53.3898	84.3628	75.7568	21.2724	40.6002	67.4313	66.7624	33.1824	42.8502	62.1359	66.0358	77.5905	31.7963	46.413	65.8676	66.0917	62.4402	0.291937	0.340755	0.361314	0.131896	0.312812	0.436355	0.101633	0.0863906	0.290852	0.310602	0.0734397	0.106621	0.164095	0.138173	0.171256	0.064392	0.122032	0.0964196	0.0895079	0.0866923	0.0818313	0.652894
EUC_TP_325	Aa 4934	136.524	97.6171	98.4866	98.7219	63.6329	82.5675	46.0588	24.6126	42.2561	65.7573	66.0353	37.5984	47.7995	69.5129	70.3304	78.1816	22.1536	44.6316	69.3374	72.3656	71.1111	0.339142	0.392484	0.407739	0.183007	0.355121	0.313234	0.130588	0.120832	0.341125	0.358417	0.082261	0.139478	0.246409	0.20848	0.232307	0.064392	0.133423	0.119943	0.119581	0.125909	0.117652	0.66593
EUC_TP_326	Aa 4936	132.373	97.5795	98.3969	98.6383	60.6879	82.1412	50.4977	29.7604	46.2072	68.6801	67.583	34.7526	44.2339	67.632	72.2244	79.649	22.5543	44.2088	68.4967	70.2002	67.3013	0.342391	0.384094	0.374732	0.192866	0.3446	0.348291	0.127223	0.140816	0.382179	0.401737	0.0950507	0.150137	0.245077	0.195283	0.227267	0.064392	0.129424	0.119629	0.117163	0.126078	0.121247	0.626367
EUC_TP_327	Aa 4937	140.675	97.6989	98.4404	98.6677	59.0951	81.1239	49.0377	31.813	48.9763	69.3003	69.632	32.578	42.7981	63.784	66.4041	75.8252	18.2623	39.2006	67.8453	66.245	65.0304	0.41609	0.482232	0.467438	0.191475	0.381837	0.369844	0.131761	0.146503	0.377544	0.394857	0.0972455	0.146652	0.239609	0.204962	0.221804	0.064392	0.126993	0.118755	0.112379	0.118919	0.106082	0.637829
EUC_TP_328	Aa 5417	215.395	97.4714	98.3659	98.7196	46.4854	75.9202	53.291	14.2353	27.005	56.0935	55.1452	31.1793	37.8062	53.8998	55.1786	66.6746	32.9639	45.1829	62.6853	63.5285	61.2012	0.270146	0.326948	0.359012	0.11475	0.233854	0.349777	0.0820491	0.0622548	0.24914	0.26979	0.0757366	0.0978666	0.161185	0.132807	0.174485	0.064392	0.117523	0.08873	0.0892145	0.0872186	0.082089	0.733428
EUC_TP_329	SW 1479001	215.395	97.5631	98.4082	98.98	51.426	79.4453	55.7015	28.4468	48.0625	77.249	77.8093	44.7949	51.9734	74.3685	75.7662	81.7442	29.4179	49.4598	70.994	69.3279	66.8605	0.313889	0.384246	0.407391	0.139867	0.278576	0.288247	0.121679	0.107324	0.302294	0.323193	0.0847821	0.123133	0.18543	0.149411	0.186146	0.064392	0.125924	0.103708	0.095075	0.0931516	0.0863342	0.657598
EUC_TP_330	SW 1479002	215.395	97.6317	98.4488	98.9132	51.579	83.184	68.9902	34.0913	52.845	76.9655	78.0643	52.436	53.2174	80.9195	81.6863	87.7104	30.3949	52.7892	73.0983	72.2815	70.4427	0.302899	0.374524	0.389019	0.130523	0.317276	0.33439	0.122826	0.129882	0.338944	0.361694	0.0890232	0.130421	0.203666	0.173299	0.199513	0.064392	0.12699	0.104957	0.10463	0.0992394	0.0977313	0.61666
EUC_TP_331	SW 1479003	215.395	97.6718	98.5322	98.9453	52.0873	82.4424	57.278	27.7178	45.8121	72.0515	71.8391	45.4931	51.07	71.0126	75.2077	80.7136	24.081	44.266	64.8014	64.7117	62.2065	0.300095	0.368489	0.390035	0.132235	0.287884	0.281636	0.108621	0.123525	0.309352	0.329745	0.0830594	0.118098	0.18897	0.159526	0.192431	0.064392	0.120138	0.0975293	0.0884357	0.0905516	0.0831003	0.681159
EUC_TP_332	SW 1678002	215.395	97.3371	98.3917	98.8845	50.0495	80.3287	61.628	24.8676	41.6272	68.3845	68.6514	42.3391	45.8061	68.8914	70.5562	79.5718	27.7365	46.0201	68.6428	66.5286	64.0373	0.322472	0.392157	0.395703	0.131893	0.266706	0.288474	0.120805	0.111744	0.312847	0.343627	0.0869235	0.124041	0.189964	0.157352	0.194438	0.064392	0.125917	0.105724	0.100014	0.0997399	0.0942086	0.675954
EUC_TP_333	SW 1678003	178.035	97.6225	98.4595	98.9187	51.8337	82.6354	60.4966	29.1069	49.684	75.086	75.7852	46.3475	53.4573	74.0491	76.9406	83.2807	29.8324	48.756	68.9676	68.9139	67.8872	0.305918	0.37971	0.401174	0.121865	0.295545	0.310749	0.116882	0.10543	0.302742	0.32051	0.0856683	0.121136	0.182727	0.147733	0.184877	0.064392	0.125297	0.104268	0.0994908	0.0997849	0.0902078	0.651776
EUC_TP_334	SW 1678004	215.395	97.4086	98.3737	98.7141	46.4887	80.5545	68.9166	29.6885	49.9246	75.3526	76.4768	47.3317	52.8252	78.3152	79.9452	87.7556	30.2863	48.9074	69.4195	69.7455	66.8475	0.294606	0.355476	0.375994	0.126044	0.251445	0.305032	0.120808	0.126453	0.318342	0.349202	0.0843013	0.12277	0.194865	0.163434	0.201984	0.064392	0.126016	0.105657	0.0992619	0.0958692	0.0886295	0.644789
EUC_TP_335	SW 1678401	215.395	97.6632	98.4729	98.8984	55.6209	82.5826	67.5816	27.5069	51.5808	75.2244	75.9296	51.427	58.7724	77.9515	80.2308	86.3618	24.2772	45.7707	66.5805	67.0961	65.4368	0.303475	0.372267	0.387092	0.135703	0.295724	0.315941	0.124111	0.10796	0.337202	0.362513	0.0910531	0.128718	0.201775	0.169474	0.200752	0.064392	0.124314	0.098412	0.0970036	0.0963865	0.0915915	0.617119
EUC_TP_336	SW 1678402	215.395	97.3761	98.2318	98.5648	50.341	78.8674	51.9993	27.7178	43.8365	71.0456	70.7508	42.263	49.0814	70.6049	73.1763	79.7619	25.1762	42.3276	65.0623	62.571	59.7651	0.314678	0.388727	0.403011	0.132346	0.278388	0.270172	0.109778	0.112655	0.304033	0.326218	0.0797354	0.112693	0.180374	0.150322	0.186514	0.064392	0.121754	0.0997898	0.0910339	0.0903439	0.0846866	0.682008
EUC_TP_337	SW 1678403	215.395	97.6105	98.4176	98.9978	50.5504	79.2406	58.1297	28.7081	46.5267	71.3326	71.7731	44.2478	49.6919	73.2734	74.5672	84.5088	29.4902	47.4786	68.724	66.5299	64.7019	0.307099	0.378289	0.395004	0.124984	0.25449	0.268121	0.109214	0.117752	0.318106	0.340033	0.087374	0.129726	0.196639	0.159373	0.198078	0.064392	0.125272	0.10338	0.0971237	0.0933885	0.0896891	0.643837
EUC_TP_338	SW RK1095	176.375	97.4151	98.3246	98.6942	51.9295	80.0937	56.3737	32.2871	50.3543	74.0909	74.8235	41.5836	48.4843	70.8968	72.4796	78.8444	25.7036	46.2577	67.036	66.4863	64.2995	0.34432	0.417262	0.410629	0.126803	0.262692	0.281071	0.130319	0.117281	0.326628	0.34612	0.0799321	0.114438	0.177306	0.14492	0.172431	0.064392	0.121551	0.0996411	0.0934277	0.0919951	0.0856732	0.627986
EUC_TP_339	SW RK1096	215.395	97.5486	98.4433	98.8795	51.2751	81.4556	61.7827	32.8656	51.4227	77.9713	78.3576	48.9558	55.2633	76.9368	79.6985	86.477	22.6585	43.8391	68.0724	66.2672	63.8068	0.317616	0.394907	0.414382	0.1347	0.308745	0.361297	0.122667	0.114636	0.334118	0.364849	0.0870743	0.128345	0.204421	0.174306	0.198039	0.064392	0.124499	0.101935	0.09714	0.0935608	0.0861082	0.615091
EUC_TP_340	SW RK1097	215.395	97.3637	98.1195	98.6349	52.6427	81.473	51.1024	24.606	41.7411	71.7967	71.8294	47.8855	53.5017	74.0352	76.0142	83.6937	26.1695	44.008	67.8614	65.9922	63.2356	0.267034	0.31614	0.344601	0.137561	0.31053	0.296977	0.108937	0.0863279	0.290053	0.309449	0.0868903	0.125101	0.183143	0.152583	0.180223	0.064392	0.12461	0.0966339	0.0936249	0.0898449	0.0811844	0.650504
EUC_TP_341	SW RK1102	215.395	97.4179	98.3265	98.6223	48.8757	76.3965	56.8957	24.4494	38.3842	66.3724	65.7519	41.9896	45.5401	67.5905	70.9388	78.9458	29.8037	47.797	66.5999	66.6252	64.4957	0.286476	0.352616	0.373515	0.126852	0.245597	0.346309	0.107936	0.0983678	0.273635	0.297024	0.0899145	0.120883	0.197121	0.162124	0.190268	0.064392	0.11964	0.101854	0.102751	0.0977207	0.0947764	0.690524
EUC_TP_342	SW RK1160	215.395	97.3907	98.4067	99.0203	59.9258	83.4102	54.4245	23.5503	39.1743	69.3957	69.9952	37.8901	44.2749	65.1923	67.3663	75.8086	27.8678	44.5969	63.7552	64.3283	60.9743	0.304917	0.372535	0.373106	0.152063	0.298345	0.291561	0.110806	0.0959206	0.273579	0.292316	0.0796226	0.111571	0.174173	0.144723	0.179235	0.064392	0.122569	0.0949229	0.0879097	0.0869178	0.0785104	0.663998
EUC_TP_343	SW RK1161	215.395	97.3965	98.3738	98.8244	50.7287	80.6087	68.1676	31.4862	51.3469	77.9104	78.2512	48.0568	55.7742	76.6642	79.3429	87.1405	29.4651	48.5723	67.0011	67.8497	65.1375	0.334173	0.398922	0.41602	0.130625	0.267295	0.331862	0.127236	0.122963	0.324673	0.350327	0.0848081	0.124074	0.191199	0.165684	0.193551	0.064392	0.121484	0.095835	0.0895677	0.0891746	0.0817331	0.646499
EUC_TP_344	SW RK1162	215.395	97.5803	98.4221	98.8949	48.4309	79.5838	65.1052	33.2022	52.7695	77.7209	78.4022	46.2784	51.423	75.5774	78.5293	84.891	31.6924	49.5122	68.9368	69.4097	66.2219	0.305803	0.376949	0.379116	0.11412	0.255485	0.275137	0.124998	0.112982	0.320627	0.341261	0.0829255	0.125658	0.195717	0.160757	0.198517	0.064392	0.127997	0.104656	0.102343	0.102003	0.0974399	0.642041
EUC_TP_345	SW RK1164	215.395	97.4332	98.3831	98.7406	49.2352	81.4132	68.1329	34.5097	53.1645	78.5859	80.1456	45.9783	54.4784	76.6068	79.3497	87.1329	27.3894	47.3461	66.6744	68.496	66.3119	0.305985	0.363279	0.389714	0.127327	0.258444	0.32517	0.114274	0.12515	0.31831	0.344971	0.0852656	0.129624	0.202079	0.165565	0.201347	0.064392	0.125649	0.108539	0.099867	0.101499	0.0945569	0.643934
EUC_TP_346	SWA 1376104	215.395	97.3278	98.3121	98.7089	51.7731	79.8582	59.8442	24.1225	43.2042	69.902	69.7657	40.7622	48.204	68.6458	70.8147	76.7436	24.6311	39.6397	59.8463	61.1024	58.3005	0.269715	0.339765	0.364758	0.131765	0.286237	0.281073	0.114585	0.0995513	0.295604	0.318444	0.0831015	0.120652	0.192434	0.158258	0.192454	0.064392	0.125034	0.098413	0.0949344	0.0916622	0.0861626	0.666652
EUC_TP_347	SWA 1376105	215.395	97.5625	98.5365	99.0539	56.5511	83.2216	69.031	29.5154	47.2344	75.3534	76.198	45.3144	52.4928	72.8117	74.3148	81.0055	24.6966	42.6873	64.4811	63.7588	61.2093	0.284837	0.351811	0.35926	0.133272	0.299658	0.325485	0.113915	0.115233	0.305432	0.327351	0.0882508	0.126918	0.19573	0.158789	0.1892	0.064392	0.125261	0.103273	0.0962169	0.0991381	0.090427	0.624281
EUC_TP_348	SWA 1476014	215.395	97.4453	98.3841	98.8731	47.23	76.8807	61.037	26.8187	43.6787	72.2833	71.8493	51.371	54.1072	74.2457	76.397	82.3702	34.5294	47.0536	68.2924	68.1938	66.3083	0.271964	0.327953	0.35398	0.127269	0.27337	0.356358	0.121192	0.108574	0.289787	0.308897	0.0885292	0.120442	0.18839	0.153822	0.190162	0.064392	0.127491	0.106523	0.10359	0.101202	0.100889	0.700272
EUC_TP_349	SWA 1476016	215.395	97.0501	98.1532	98.4619	55.811	82.5556	60.8534	22.8902	39.4493	66.3593	65.4627	37.4198	42.1758	64.168	63.701	74.1379	34.6541	47.7392	67.514	66.6938	65.2642	0.307617	0.361466	0.371146	0.141063	0.304148	0.320587	0.117392	0.111487	0.273086	0.286384	0.0844455	0.12542	0.183764	0.147801	0.189919	0.064392	0.125775	0.104762	0.0991914	0.0977011	0.0953132	0.717668
EUC_TP_350	SWA 1476017	215.395	97.231	98.0888	98.0985	49.037	78.865	52.539	30.8229	45.496	71.9116	72.0057	42.8675	50.4366	68.407	73.0322	78.2922	31.8609	44.4326	64.1516	61.9418	59.0266	0.259555	0.316311	0.338126	0.125599	0.260711	0.277083	0.11006	0.0801782	0.275312	0.295362	0.0824491	0.115625	0.175445	0.140073	0.176783	0.064392	0.118966	0.091883	0.0831673	0.0815356	0.0732506	0.665676
EUC_TP_351	SWA 1476019	215.395	97.4364	98.3529	98.6033	49.3806	77.9979	49.0102	22.5796	38.9404	65.3462	65.0172	36.6181	44.6163	65.8519	66.7837	72.3741	27.6897	41.4364	62.2826	61.8026	59.151	0.292786	0.339321	0.37168	0.124073	0.260954	0.275818	0.119461	0.113932	0.305001	0.323129	0.0874772	0.127149	0.183893	0.155008	0.190076	0.064392	0.124646	0.101344	0.0934205	0.0996904	0.0909094	0.689478
EUC_TP_352	SWA 1575301	215.395	97.212	97.9251	97.7536	44.8992	79.016	55.5115	22.0796	36.3294	65.2815	65.0891	37.5664	44.3499	63.9608	68.0432	74.4488	25.7873	40.2989	62.5618	60.8222	58.4277	0.225553	0.280032	0.31201	0.115966	0.254352	0.264083	0.109285	0.0779197	0.280246	0.30103	0.0801148	0.113417	0.184029	0.1418	0.185288	0.064392	0.12223	0.0942	0.0915925	0.090736	0.0849863	0.686612
EUC_TP_353	SWA 1575302	215.395	97.1802	98.2455	98.428	49.1032	77.5387	47.7135	20.1119	33.4437	63.4136	63.6123	32.0462	38.9021	61.4306	62.3056	71.2098	20.5815	39.6756	61.0154	62.1373	59.5972	0.276883	0.33953	0.362121	0.125043	0.25793	0.268173	0.104097	0.0820065	0.264789	0.283722	0.0725227	0.107561	0.167286	0.133761	0.175813	0.064392	0.122482	0.0940806	0.0922221	0.0894305	0.0852667	0.706982
EUC_TP_354	SWA 1575304	215.395	97.2777	98.294	98.646	44.5206	76.1074	41.6695	18.3309	31.9867	59.5544	58.3859	33.0251	39.1852	57.6469	57.564	64.5331	26.3318	39.085	57.3868	56.5395	52.1938	0.245384	0.296774	0.327021	0.11426	0.232947	0.255776	0.0990589	0.076281	0.249072	0.263695	0.0792133	0.111732	0.156185	0.125657	0.168074	0.064392	0.122565	0.0900708	0.0856235	0.0860495	0.0789	0.748115
EUC_TP_355	SWA 1575305	215.395	97.4669	98.3853	98.8718	50.1977	78.6903	51.6315	22.0896	39.0196	65.2402	65.2172	37.2737	44.1539	62.6977	60.5574	68.9156	24.7678	40.5846	61.1555	59.292	55.7029	0.271665	0.327787	0.349793	0.136685	0.280864	0.312952	0.113566	0.0715621	0.261437	0.280394	0.0774201	0.109894	0.173209	0.137531	0.184065	0.064392	0.11913	0.0872265	0.0836091	0.0804842	0.0749652	0.709928
EUC_TP_356	SWA 1575306	215.395	97.329	98.2681	98.6024	41.4324	77.0717	44.6944	17.8306	31.3511	59.7536	58.5428	32.7319	38.2968	56.8665	57.8031	63.1997	23.7167	39.8996	62.1445	59.5399	55.9864	0.295792	0.356283	0.383048	0.11447	0.23122	0.296617	0.0953653	0.0631849	0.236073	0.25084	0.0774811	0.108477	0.157635	0.124267	0.158163	0.064392	0.120754	0.0889912	0.0803125	0.0766731	0.0744255	0.741462
EUC_TP_357	SWA 1575307	215.395	97.3999	98.2653	98.6672	44.43	77.0886	44.7929	21.1908	36.0958	63.5452	63.3732	36.0674	41.1506	62.726	65.6713	72.4224	24.374	44.4983	62.2289	63.4026	60.6485	0.282754	0.343138	0.345958	0.0971826	0.242719	0.245189	0.09786	0.0754839	0.263607	0.283462	0.0703441	0.104192	0.15462	0.124078	0.165444	0.064392	0.11997	0.0881708	0.0812538	0.077337	0.0740623	0.699409
EUC_TP_358	SWA 1575308	215.395	NA	98.1224	98.2447	50.0849	78.7982	66.337	27.8909	45.1044	72.1135	72.8351	41.8363	47.955	69.2873	70.3624	76.6664	20.5924	38.2807	58.0774	60.2548	55.7299	0.24494	0.301813	0.324765	0.143642	0.279972	0.322581	0.112688	0.104024	0.294555	0.319073	0.0864167	0.126921	0.196828	0.159233	0.191791	0.064392	0.122304	0.0929947	0.0908127	0.0870576	0.0825904	0.637032
EUC_TP_359	SWA 1575309	215.395	97.5012	98.3867	98.6242	44.2232	78.4839	57.0697	23.5503	39.8065	64.9604	64.5257	36.5406	41.3482	60.4311	62.881	64.8275	33.6723	44.1867	61.6325	60.7311	56.6178	0.227776	0.299351	0.341896	0.107774	0.246669	0.263922	0.0986048	0.0781479	0.236321	0.251977	0.0818575	0.11668	0.160952	0.133269	0.163253	0.064392	0.122508	0.0921302	0.0871408	0.0802475	0.0792515	0.734115
EUC_TP_360	SWA 1575312	215.395	97.2781	98.2794	98.2418	46.6124	77.5257	58.2628	21.0173	36.7247	66.3371	66.2587	35.9045	42.4081	61.1605	60.704	69.3197	24.5679	37.0132	56.1449	57.8024	53.9077	0.286612	0.353322	0.369327	0.119595	0.262237	0.294383	0.105853	0.0846529	0.255594	0.282097	0.0766216	0.113118	0.16319	0.133978	0.170272	0.064392	0.120397	0.094897	0.0861519	0.0878859	0.0804426	0.683204
EUC_TP_361	SWA 1576005	215.395	97.5643	98.3786	98.6413	45.038	77.2282	56.5894	32.5387	51.7386	76.4878	77.1967	42.8391	51.5201	68.7195	72.3452	80.0824	27.2025	44.5001	63.8647	62.69	59.1582	0.289365	0.359405	0.386209	0.115373	0.269179	0.330972	0.123862	0.125552	0.330522	0.353715	0.0905576	0.129316	0.198449	0.167992	0.200728	0.064392	0.120643	0.0970981	0.0961757	0.0925566	0.0878739	0.597261
EUC_TP_362	SWA 1675205	215.395	97.1106	98.2736	98.7992	50.9315	79.847	51.8061	29.5088	46.3241	74.8617	76.0173	42.1481	47.7627	69.4919	71.5675	77.1016	27.4642	43.6971	64.6584	63.5871	60.5167	0.267094	0.32747	0.360332	0.122014	0.293776	0.278963	0.114477	0.103089	0.319675	0.340761	0.0829947	0.12578	0.180083	0.147794	0.185021	0.064392	0.12575	0.0968268	0.0887121	0.0902382	0.0848756	0.660258
EUC_TP_363	SWA 1675206	215.395	97.5583	98.4196	98.802	52.8053	81.0307	57.2839	25.1126	41.6275	69.0526	69.4391	41.613	50.9963	70.6882	74.9261	82.1794	30.3846	45.2698	64.6086	64.3428	62.0748	0.324598	0.397273	0.395543	0.130347	0.275732	0.309783	0.115142	0.101857	0.286231	0.303871	0.0873419	0.132742	0.195892	0.162835	0.200513	0.064392	0.125485	0.104243	0.0995508	0.0986482	0.0979955	0.678525
EUC_TP_364	SWA 1675207	215.395	97.4739	98.3709	98.2504	48.9108	79.8842	68.5449	30.4142	51.0274	77.6049	78.4366	43.3266	50.9274	72.3983	74.5769	78.9737	24.2659	41.8669	63.689	64.0224	60.4728	0.309707	0.363215	0.390951	0.133261	0.269074	0.310958	0.116363	0.118424	0.32016	0.343133	0.0839204	0.11557	0.177855	0.142725	0.167514	0.064392	0.120763	0.0972697	0.0892903	0.0883813	0.0821201	0.616585
EUC_TP_365	SWA 1675208	215.395	97.0061	98.4065	98.6752	46.8122	80.0192	59.5308	27.5543	45.891	75.911	77.2916	42.8441	51.713	73.0077	75.3909	83.9563	34.6474	48.5325	66.8988	66.0095	63.5294	0.291767	0.366634	0.375508	0.117646	0.266791	0.302693	0.120089	0.109276	0.319288	0.34259	0.0878066	0.131391	0.193344	0.156566	0.1909	0.064392	0.124511	0.101372	0.0963877	0.0947785	0.0866804	0.624964
EUC_TP_366	SWA 1675212	215.395	96.6684	98.0319	98.298	44.6175	77.2354	53.1182	21.5011	38.2639	65.9205	65.1716	41.3786	45.4679	66.0282	69.1024	75.1292	27.2823	39.5753	57.1707	56.6022	53.2765	0.25539	0.318451	0.350547	0.116776	0.229476	0.276216	0.0943208	0.0786266	0.274516	0.289671	0.0776408	0.108571	0.169527	0.137521	0.166058	0.064392	0.11593	0.0877796	0.0785076	0.0773591	0.0712798	0.713457
EUC_TP_367	TPD-05-04-3000	176.375	97.2038	98.0404	98.0296	34.4116	71.0774	33.0688	14.2287	26.8058	56.7963	56.9052	31.0513	31.5961	56.5977	53.4284	70.0457	28.5383	36.6953	58.1453	59.2247	54.7241	0.243156	0.299234	0.391063	0.0949851	0.200077	0.295314	0.0911496	0.0406947	0.195929	0.208991	0.071923	0.103926	0.120115	0.118567	0.128751	0.064392	0.1167	0.0922382	0.0833473	0.0783705	0.0692291	0.725651
EUC_TP_368	TPD-05-11-3007	215.395	97.5044	98.4007	99.0152	52.8153	81.3046	63.0697	33.9212	53.1989	78.3704	79.3214	47.6829	53.0323	75.0268	75.579	81.9219	29.7856	50.0087	69.2932	67.2507	64.6533	0.329166	0.392473	0.409182	0.13429	0.290521	0.303967	0.125549	0.121696	0.330359	0.350996	0.0858401	0.118422	0.179421	0.151456	0.172899	0.064392	0.122559	0.0999468	0.0922345	0.0913078	0.0851904	0.606252
EUC_TP_369	TPD-05-12-3018	215.395	97.3934	98.3107	98.7576	51.0339	81.635	60.0273	26.9105	44.5513	71.2388	71.4136	35.0902	46.8881	67.4963	74.6354	86.0675	20.4119	41.6924	67.3357	66.8643	65.0719	0.3156	0.372662	0.37674	0.141548	0.319874	0.336809	0.117051	0.12307	0.356678	0.380401	0.0936879	0.143438	0.242063	0.208634	0.243084	0.064392	0.125524	0.111525	0.10951	0.114216	0.104251	0.6698
EUC_TP_370	Avala (NS)	178.035	97.254	98.1366	97.9793	48.5397	79.5107	53.7492	24.786	40.2049	69.0633	70.0691	29.398	42.5663	64.3867	69.0214	78.5508	16.9233	42.6005	69.8613	69.2205	68.3891	0.380485	0.43719	0.43143	0.150687	0.351498	0.356361	0.122376	0.136183	0.358398	0.389882	0.0990596	0.155724	0.23379	0.144595	0.255922	0.064392	0.123543	0.0997791	0.109033	0.0942423	0.0917142	0.670415
EUC_TP_371	BL-1-Banja Luka	140.675	97.4223	98.3368	98.0304	54.1704	83.8957	56.7835	20.1185	38.7003	66.6624	66.1136	26.9307	40.9258	67.5065	72.0813	84.5513	17.2052	37.9059	60.0304	62.4024	59.2763	0.354605	0.396963	0.388333	0.163132	0.433058	0.433956	0.115623	0.122416	0.406489	0.434045	0.081652	0.135938	0.246101	0.214279	0.242679	0.064392	0.127151	0.113545	0.102361	0.112225	0.10021	0.630491
EUC_TP_372	BL-3-Banja Luka	178.035	97.4504	98.2298	98.8377	55.9869	83.2022	67.1902	25.9201	44.7849	72.4199	72.2699	33.4143	46.2659	71.0296	75.0223	88.4017	18.9577	42.5997	65.3754	68.4068	65.1827	0.392631	0.465707	0.450829	0.183594	0.411242	0.43014	0.127179	0.156467	0.387452	0.409521	0.0889686	0.143463	0.248765	0.206577	0.243116	0.064392	0.127334	0.110358	0.104195	0.110877	0.100225	0.616318
EUC_TP_373	BL-4-Banja Luka	141.091	97.6147	98.4748	98.7129	61.1258	84.1122	62.7844	34.9998	54.5868	76.3972	77.8866	36.3512	50.2925	73.4179	77.1745	87.7984	16.1063	40.3486	64.9414	67.2162	66.1749	0.413274	0.468998	0.445673	0.194618	0.399878	0.403327	0.133099	0.170913	0.422389	0.454499	0.100643	0.163815	0.27242	0.235644	0.250619	0.064392	0.13146	0.116972	0.112137	0.114285	0.106051	0.614939
EUC_TP_374	BL-5-Banja Luka	140.675	97.0656	98.0987	98.4182	58.1358	83.7894	69.3356	29.4335	48.3409	72.6049	72.7318	34.8987	48.3355	71.772	77.2323	87.6844	17.4549	41.3675	68.9956	68.6631	67.0124	0.377653	0.436401	0.437787	0.162876	0.423838	0.434809	0.133986	0.149531	0.438956	0.469708	0.0814208	0.141971	0.256699	0.216668	0.245402	0.064392	0.123393	0.106346	0.096709	0.101087	0.0923919	0.578187
EUC_TP_375	D-1	138.6	97.1961	98.1598	98.4657	47.768	80.3709	53.3166	21.0173	36.6455	62.7382	62.7407	30.0966	42.0197	67.5367	71.708	84.5451	17.3674	39.3168	63.4786	66.2472	63.5661	0.358325	0.40832	0.384052	0.152553	0.40923	0.37693	0.12115	0.123844	0.318973	0.347889	0.0865518	0.118788	0.22924	0.225601	0.262453	0.064392	0.125508	0.107766	0.10323	0.110576	0.10194	0.639993
EUC_TP_376	D-10	215.395	97.1575	98.2896	98.502	50.8725	78.7311	54.8347	27.6459	48.9763	71.1144	71.6841	31.7024	43.4167	66.7912	70.9243	84.4392	18.8354	44.5602	69.0869	69.623	68.7193	0.370735	0.421553	0.412077	0.154125	0.317011	0.332605	0.125157	0.152094	0.407104	0.427735	0.0833702	0.139054	0.241168	0.204842	0.239069	0.064392	0.123626	0.111961	0.101918	0.106351	0.100155	0.644171
EUC_TP_377	D-2	178.035	97.5045	98.3258	98.3993	56.5951	83.339	66.4256	29.5154	48.262	72.7934	73.2926	38.4108	51.8716	75.2987	78.7443	87.3763	21.3475	41.0023	66.6825	67.5169	64.5494	0.38695	0.437865	0.418239	0.200614	0.418156	0.408139	0.133623	0.122563	0.388226	0.412174	0.0934764	0.142375	0.271345	0.242512	0.294119	0.064392	0.13112	0.118304	0.118351	0.12446	0.115908	0.569608
EUC_TP_378	D-3	136.524	97.3983	98.3275	97.9475	42.0275	75.4723	49.8416	15.7813	32.3375	60.5826	59.7893	20.7326	35.4076	51.7551	57.3462	71.5242	17.7192	38.9587	55.8267	59.5388	56.062	0.351472	0.397539	0.408377	0.127202	0.294032	0.351853	0.0955676	0.114795	0.324862	0.346659	0.0731645	0.121165	0.223315	0.192208	0.247584	0.064392	0.127001	0.105952	0.102567	0.101452	0.0972586	0.7163
EUC_TP_379	D-4	178.035	97.0589	98.345	98.782	45.0585	79.0006	49.0026	17.1702	36.9997	67.6862	67.5384	28.6607	41.5132	66.6374	73.5604	83.093	25.8373	45.1067	70.0546	69.7559	67.7684	0.342164	0.396879	0.400937	0.153606	0.31211	0.391769	0.113825	0.0993484	0.35742	0.37746	0.0828792	0.133048	0.236193	0.202526	0.240093	0.064392	0.126619	0.111853	0.10815	0.10707	0.10428	0.702951
EUC_TP_380	D-5	140.675	97.4916	98.3432	98.5108	47.5641	81.8981	62.3299	18.0756	39.8857	67.7239	67.2196	29.5132	44.8419	68.2601	75.0608	87.7851	22.4153	44.7437	67.0158	72.1012	70.8055	0.341959	0.390131	0.369575	0.156475	0.29273	0.422246	0.104929	0.12162	0.354285	0.375699	0.0865528	0.133248	0.247625	0.218095	0.250891	0.064392	0.121659	0.107467	0.101902	0.106142	0.0988955	0.68636
EUC_TP_381	D-6	140.675	97.0375	98.3637	98.5242	48.4823	82.3342	64.9446	31.0779	51.9792	77.5757	79.0218	34.1316	49.5706	73.2889	78.4501	89.3429	20.7076	39.9124	65.3455	66.9467	65.515	0.413703	0.461666	0.438127	0.181445	0.402353	0.424555	0.138031	0.180257	0.477404	0.507471	0.105589	0.154698	0.278546	0.2528	0.292007	0.064392	0.127462	0.120032	0.117709	0.122286	0.113062	0.604912
EUC_TP_382	D-7	138.185	97.1866	98.3479	98.3984	55.3597	80.9282	60.2456	22.7431	43.0498	70.7885	71.0852	33.8843	49.0478	68.5516	74.7481	84.9403	19.2783	43.9622	66.4552	69.4482	67.2199	0.383439	0.449906	0.426841	0.180262	0.395307	0.385372	0.114696	0.122178	0.384487	0.408796	0.0781039	0.127068	0.241208	0.200007	0.236603	0.064392	0.12747	0.11063	0.10016	0.105106	0.0981491	0.654204
EUC_TP_383	D-8	176.375	97.4095	98.2152	98.4671	55.5348	83.8253	57.9679	24.9395	44.5479	68.2403	67.6852	29.5793	43.5861	68.0189	71.4144	83.9158	16.6981	38.0657	62.7866	66.2554	63.9153	0.374365	0.427309	0.401295	0.180881	0.423774	0.393718	0.11579	0.14815	0.383182	0.405286	0.0873232	0.130568	0.234168	0.20001	0.241816	0.064392	0.124738	0.106124	0.102893	0.111215	0.100898	0.650732
EUC_TP_384	D-9	139.015	97.4492	98.1661	98.2403	55.8487	82.574	52.4782	28.6984	47.9456	69.6864	69.6123	30.9594	44.4165	68.5565	75.2263	87.4742	19.4717	40.6921	68.1124	68.9238	66.3819	0.383722	0.441947	0.404027	0.196165	0.448144	0.375422	0.119521	0.114933	0.434881	0.461718	0.0885156	0.137144	0.241461	0.204104	0.24221	0.064392	0.128745	0.112259	0.104324	0.113225	0.104051	0.58718
EUC_TP_385	M10-Kopaonik	178.035	97.4456	98.2773	98.4611	57.2602	82.6177	59.1838	22.4883	42.2564	68.0143	66.9628	27.7056	40.9651	66.4038	70.3574	84.0718	15.6912	41.3838	64.6215	64.9196	62.1752	0.389733	0.442186	0.414017	0.16693	0.422177	0.425968	0.109809	0.12532	0.374344	0.39259	0.0837434	0.127189	0.230451	0.192741	0.233691	0.064392	0.127459	0.108599	0.101528	0.100381	0.0980095	0.680907
EUC_TP_386	M11-Kopaonik	140.675	97.4523	98.3627	98.8002	42.6439	76.2311	54.6454	21.2724	39.5729	68.5221	68.6935	26.4618	41.3201	60.4272	65.1304	77.4945	19.8203	39.0178	62.8853	64.9148	62.1004	0.328418	0.385112	0.3976	0.141532	0.304101	0.369667	0.12215	0.121729	0.385099	0.405824	0.0805168	0.128869	0.241323	0.207175	0.240368	0.064392	0.125193	0.103311	0.105448	0.103898	0.0976777	0.652696
EUC_TP_387	M12-Kopaonik	139.015	97.6896	98.4812	98.7948	61.9031	84.2546	61.679	31.813	50.9519	77.3511	78.2383	39.1998	52.2548	76.4539	84.1403	92.0676	17.9732	41.6924	66.7372	69.2168	67.7059	0.423851	0.47876	0.450717	0.173995	0.404816	0.391204	0.125085	0.135675	0.406195	0.424767	0.088187	0.141257	0.237322	0.201873	0.23026	0.064392	0.125315	0.103475	0.101027	0.102535	0.0948671	0.599741
EUC_TP_388	M13-Kopaonik	141.091	97.6099	98.1825	97.7568	44.163	78.3419	60.4805	26.5673	45.2179	69.999	70.0492	30.4234	43.2547	65.2636	71.764	83.115	20.953	40.4334	64.744	63.8054	60.8402	0.35844	0.420092	0.430961	0.152023	0.331369	0.360194	0.122348	0.151912	0.429383	0.452898	0.092902	0.13599	0.254489	0.205711	0.223199	0.064392	0.126918	0.116708	0.111965	0.115508	0.107048	0.652073
EUC_TP_389	M14-Kopaonik	178.45	97.49	98.2198	98.3146	51.2272	78.8802	49.6334	22.9884	42.2595	68.4407	68.7654	29.0683	42.5924	64.3589	68.3269	82.9308	18.7339	42.135	66.6837	66.3737	63.4454	0.397286	0.458064	0.436394	0.165632	0.359512	0.348045	0.109712	0.112658	0.356305	0.376	0.0848598	0.136287	0.232246	0.201652	0.236332	0.064392	0.12864	0.109542	0.104221	0.106432	0.0986789	0.634012
EUC_TP_390	NS-Ravanica	178.45	96.9552	97.9542	97.7077	47.9421	81.156	53.988	18.7228	34.8662	62.7402	63.4471	29.4269	39.6176	64.1618	69.9098	81.4007	24.471	43.5081	67.2318	68.3771	65.693	0.329271	0.38721	0.39173	0.164213	0.316079	0.374962	0.113412	0.0905621	0.34301	0.364359	0.0819478	0.134574	0.228828	0.191951	0.219475	0.064392	0.126068	0.102089	0.102359	0.102392	0.100377	0.681037
EUC_TP_391	Broadway	215.395	97.2123	98.2284	98.34	38.1903	74.4752	48.2243	18.821	37.6764	65.4738	64.741	39.4171	44.194	73.297	76.8902	88.0026	23.915	47.1998	68.0823	72.0723	69.0596	0.262814	0.311942	0.339873	0.116098	0.219044	0.26275	0.102002	0.0856331	0.271995	0.289835	0.0744518	0.103007	0.182334	0.155385	0.188925	0.064392	0.122047	0.106683	0.106041	0.104179	0.100511	0.709804
EUC_TP_392	Kontiki	215.395	97.6361	98.4391	98.9783	58.438	81.0444	63.3084	30.2507	49.5262	74.6408	74.5423	42.6334	53.0454	74.8473	78.8476	86.2764	20.9274	48.1068	72.3252	74.1344	72.723	0.429186	0.501422	0.478547	0.14901	0.30784	0.41418	0.107805	0.123459	0.39676	0.423251	0.0960283	0.149622	0.255638	0.217514	0.243386	0.064392	0.124774	0.111084	0.108322	0.110244	0.104872	0.635248
EUC_TP_393	Mercury	178.035	97.6314	98.4804	99.0094	57.1412	81.9279	63.2934	31.8849	49.4471	74.0729	75.0275	36.836	46.9864	68.722	73.4584	83.0441	22.5436	44.4396	72.7579	69.7315	67.7586	0.387211	0.448941	0.447791	0.163703	0.34465	0.367257	0.121364	0.147911	0.41105	0.434966	0.0884648	0.13401	0.222021	0.186451	0.225019	0.064392	0.126655	0.111642	0.110649	0.112402	0.105369	0.626545
EUC_TP_394	Merian	215.395	97.6624	98.4607	98.8226	55.5762	83.5771	69.0518	34.4998	52.845	75.6961	76.2558	33.4803	46.8618	69.0732	73.7661	86.7402	22.3569	47.0505	72.3252	72.1207	70.816	0.376058	0.43665	0.441544	0.156056	0.361064	0.418306	0.130757	0.152113	0.413341	0.436623	0.0848175	0.131666	0.218805	0.185213	0.218897	0.064392	0.130909	0.118229	0.119155	0.120483	0.113764	0.608219
EUC_TP_395	Oudenaerdse	175.545	97.42	98.2556	98.1965	48.3521	75.8784	35.4969	18.8046	30.441	57.9932	57.5243	23.3833	35.0393	55.8738	61.2233	76.5661	18.0606	39.8329	63.222	64.1158	61.7808	0.374359	0.429159	0.410674	0.149962	0.239126	0.333303	0.11061	0.100154	0.330879	0.35843	0.082013	0.117498	0.209359	0.179676	0.215396	0.064392	0.126359	0.107408	0.101033	0.103748	0.0976739	0.695893
EUC_TP_396	Primus	137.355	97.578	98.3807	98.438	58.9241	82.6101	55.5029	26.7305	46.2452	70.8311	71.517	28.6876	42.2083	64.7082	67.4935	79.597	15.5227	37.5561	63.2128	66.3923	64.4058	0.427982	0.488873	0.473746	0.183387	0.415128	0.450054	0.132152	0.172419	0.377035	0.386223	0.0853997	0.1415	0.248145	0.206054	0.234852	0.064392	0.125852	0.104857	0.105458	0.112511	0.0997947	0.626831
EUC_TP_397	Tp.08.4	215.395	97.5559	98.3421	98.2378	50.4687	80.0188	58.9304	31.6333	47.3514	72.961	73.1879	41.0533	50.7568	72.5972	76.579	83.9988	27.916	47.6173	70.2852	67.9955	66.8359	0.306837	0.36615	0.378083	0.130212	0.279029	0.299633	0.123221	0.115723	0.346383	0.368162	0.0886297	0.139123	0.218014	0.175096	0.204497	0.064392	0.123319	0.103	0.098475	0.0966803	0.0903165	0.639508
EUC_TP_398	Tp.08.5	215.395	97.5891	98.3913	98.6174	58.0984	84.0641	71.5378	29.3619	45.7364	72.8979	72.9936	36.3743	45.9911	67.7586	73.6049	85.8152	23.1074	46.5185	72.4012	73.5874	71.9112	0.397306	0.469435	0.454906	0.178626	0.363329	0.40536	0.133224	0.133152	0.373204	0.399928	0.0971916	0.14464	0.238973	0.201465	0.23412	0.064392	0.127958	0.119199	0.119652	0.121086	0.118865	0.621418
EUC_TP_399	Violetta	138.6	97.6108	98.3696	98.781	54.0094	80.9306	57.8878	29.4435	51.4258	75.4482	76.1311	28.4946	44.3034	65.2804	70.4734	83.064	16.741	40.7004	67.6853	69.861	68.4224	0.461579	0.521216	0.485617	0.18517	0.351907	0.386906	0.12136	0.158957	0.468131	0.502279	0.0774369	0.141027	0.264959	0.230909	0.265845	0.064392	0.128018	0.120304	0.116487	0.124473	0.113805	0.654261
EUC_TP_400	Waesse	178.035	97.469	98.3718	98.509	55.7242	81.5413	55.5945	29.6069	49.6088	74.4108	74.6675	35.7976	46.1793	72.497	76.4754	87.5297	18.9213	41.3182	65.765	69.2051	67.9195	0.364862	0.430434	0.426422	0.170992	0.349989	0.364443	0.107769	0.145018	0.394791	0.420718	0.0807129	0.143167	0.229967	0.193934	0.230972	0.064392	0.12483	0.103927	0.0962417	0.0998884	0.0918137	0.63318
EUC_TP_446	Affoltern i.E._186	136.524	97.3258	98.2646	98.6138	45.9278	79.946	36.2062	21.5077	39.0951	64.0499	63.5321	26.1152	36.2528	63.7715	71.9604	79.5231	18.8664	38.024	66.4435	60.4376	66.7662	0.278432	0.331584	0.326637	0.15964	0.329012	0.317739	0.115604	0.103271	0.328629	0.356863	0.0836524	0.120138	0.215465	0.179464	0.213062	0.064392	0.12654	0.103286	0.0943869	0.0942283	0.0869743	0.67921
EUC_TP_447	Arni b.Biglen_351	178.035	97.4823	98.2452	98.2975	45.3708	77.6892	36.9172	22.9884	39.3357	63.9942	63.6538	25.693	35.0304	54.2903	58.4184	70.4461	19.0121	38.5176	61.2297	61.5607	58.5446	0.316488	0.370701	0.392971	0.152589	0.335202	0.370056	0.116377	0.122562	0.3701	0.398617	0.0827538	0.123723	0.212447	0.189604	0.209909	0.064392	0.120661	0.105318	0.0943643	0.0959455	0.0841121	0.683495
EUC_TP_449	Horgen_1	140.675	97.4951	98.3478	98.4152	47.778	78.7726	40.2675	21.6808	36.2539	62.1727	61.7042	27.8027	35.8563	56.6244	58.8649	68.3499	15.5835	39.4885	61.0049	65.8584	64.8469	0.281489	0.336778	0.350029	0.167174	0.339503	0.345552	0.114424	0.0908052	0.315976	0.330058	0.0789761	0.135908	0.220965	0.183405	0.210987	0.064392	0.125488	0.108162	0.100808	0.106872	0.0991409	0.689734
EUC_TP_454	Lanzenhaeusern_292	136.939	97.2702	98.0942	NA	41.6426	76.3001	37.7644	16.7617	31.3891	57.7052	57.5256	25.6972	35.3167	53.9381	54.2332	70.577	18.1665	36.9933	61.1578	62.8284	59.8373	0.366563	0.401355	0.391704	0.127759	0.324699	0.357715	0.0990889	0.0952496	0.296037	0.315631	0.0751161	0.11431	0.230768	0.186633	0.223388	0.064392	0.126221	0.107021	0.0991243	0.105356	0.0985208	0.699429
EUC_TP_456	Riggisberg_311	175.545	97.2173	98.4208	98.2101	47.4387	73.3312	40.8688	19.54	32.7328	59.2269	57.6643	26.4272	37.2159	58.0243	58.385	72.9721	19.4828	39.8083	63.1409	67.1391	65.5659	0.320953	0.385553	0.392892	0.161125	0.319449	0.341619	0.117307	0.107636	0.321429	0.34471	0.0875392	0.132088	0.246862	0.209116	0.229861	0.064392	0.12894	0.109378	0.10301	0.111524	0.105083	0.693771
EUC_TP_660	LøRk0498	178.035	97.5161	98.3659	98.6191	54.4223	82.3194	66.5567	24.0341	39.7654	67.559	67.3387	38.8197	44.0526	62.3748	66.8719	69.1902	28.6852	40.4132	60.8827	58.5499	54.3824	0.336318	0.400953	0.425795	0.125767	0.29376	0.375731	0.103545	0.0841029	0.266994	0.280333	0.0757766	0.111785	0.159177	0.129518	0.159236	0.064392	0.119882	0.0880525	0.0842463	0.0793302	0.0726426	0.679134
EUC_TP_661	SWA 1575303	215.395	97.4429	98.2679	98.3272	46.0765	76.5343	52.3592	21.0271	36.57	61.4244	61.3391	33.7934	39.9344	60.4814	62.2413	67.3843	26.9817	38.9348	59.4036	60.0443	55.3926	0.29334	0.351802	0.360104	0.121722	0.253803	0.283302	0.112842	0.0933538	0.268932	0.286881	0.0728407	0.104938	0.159975	0.129015	0.171729	0.064392	0.122353	0.0941312	0.0879859	0.0823451	0.0756435	0.689921
EUC_TP_662	SWA 1576001	215.395	97.3122	98.2788	98.744	56.944	82.0502	62.0726	26.1586	43.7956	73.6319	73.8051	47.2259	52.9618	73.4555	75.166	83.0092	32.039	45.7292	63.9795	66.2842	63.0292	0.292246	0.349293	0.358654	0.147745	0.29694	0.325979	0.128524	0.0986224	0.305533	0.325497	0.0921949	0.134111	0.190975	0.159017	0.195053	0.064392	0.128963	0.10652	0.0985185	0.100308	0.0942276	0.661295

## Sheet: 2020_control
Accession code	Accession name	CC_023	CC_030	CC_077	CC_092	CC_106	CC_118	CC_127	CC_139	CC_155	CC_161	CC_175	CC_189	CC_195	CC_204	CC_212	CC_220	CC_225	CC_245	CC_258	CC_266	CC_288	CC_311	CC_323	CC_329	CC_351	CH_023	CH_030	CH_077	CH_092	CH_106	CH_118	CH_127	CH_139	CH_155	CH_161	CH_175	CH_189	CH_195	CH_204	CH_212	CH_220	CH_225	CH_245	CH_258	CH_266	CH_288	CH_311	CH_323
EUC_TP_001	Dimanche	41.9936	41.4549	41.4549	59.6538	76.0783	94.8199	98.9931	4.84271	71.3188	88.9143	98.1732	95.4201	90.9321	10.6338	52.4163	70.2765	78.5772	92.882	41.6636	49.3684	67.1986	53.1499	62.3034	45.9114	40.0079	0.0754284	0.0671809	0.0671809	0.139106	0.265194	0.424842	0.488927	0.0952861	0.260834	0.339185	0.597751	0.465708	0.447358	0.0595314	0.20637	0.277068	0.266866	0.370591	0.103281	0.143828	0.118875	0.0588046	0.0677254
EUC_TP_002	Discovery	39.8044	41.0441	41.0441	54.2857	75.7686	94.0995	98.669	4.6782	69.8541	87.6711	98.0834	95.0732	90.8528	8.92062	48.7419	65.2389	77.2784	89.6593	37.0284	46.0552	65.9182	53.3378	59.9709	47.6034	40.4334	0.0957908	0.0811819	0.0811819	0.156329	0.292618	0.451134	0.491843	0.0966007	0.253982	0.347641	0.627162	0.505112	0.482148	0.0574469	0.180176	0.22834	0.23965	0.379929	0.0998167	0.135061	0.12199	0.0637468	0.0728239
EUC_TP_003	Formica	48.3004	48.4528	48.4528	67.4064	84.8975	96.0418	99.173	6.37776	72.2722	87.8269	97.9589	95.3218	91.7863	9.30357	55.748	75.888	84.4493	90.9695	37.2323	49.5742	67.2775	54.1737	59.81	48.1638	37.0579	0.0837165	0.0732441	0.0732441	0.156764	0.296561	0.464558	0.504099	0.100685	0.250191	0.326311	0.564777	0.454654	0.446625	0.0552102	0.173046	0.233704	0.246449	0.353424	0.0967945	0.130514	0.107034	0.0573397	0.0626233
EUC_TP_004	Milvus	38.5528	40.2218	40.2218	60.5213	80.3326	95.194	98.7451	10.1167	74.168	90.4971	97.9535	94.3759	90.7324	12.0827	61.9414	76.7933	83.8601	88.0649	46.2873	53.6044	71.2007	59.124	65.7619	55.764	48.8129	0.0899381	0.0777779	0.0777779	0.164163	0.274205	0.411222	0.433713	0.108417	0.264148	0.341182	0.601951	0.465873	0.43745	0.0619387	0.219602	0.274183	0.268102	0.382309	0.107397	0.154869	0.124652	0.0666001	0.0746156
EUC_TP_005	Pavo	44.0961	44.4841	44.4841	62.4794	77.4477	94.3856	98.9824	6.14811	75.7684	88.4479	97.8517	94.5293	90.7387	13.3337	60.6406	75.8229	83.2695	91.2718	39.1119	52.3879	70.1928	55.3256	60.5336	47.2916	39.6269	0.0823364	0.0691925	0.0691925	0.138483	0.257335	0.407721	0.437768	0.0961134	0.246144	0.334317	0.589088	0.446551	0.42494	0.05976	0.201549	0.262699	0.274765	0.347587	0.0979589	0.134656	0.113041	0.0613608	0.0665007
EUC_TP_006	S586 AberClaret	44.9551	46.4756	46.4756	57.8702	80.9902	95.2806	99.1043	6.28176	70.9942	87.6545	97.5475	93.6743	89.7558	9.73121	48.6373	69.1976	77.5198	89.8025	40.0751	49.6928	69.3851	56.4736	63.5097	52.9791	45.0961	0.0931868	0.0789669	0.0789669	0.149506	0.275821	0.414486	0.462454	0.0968311	0.265564	0.346116	0.573661	0.472639	0.450006	0.0593833	0.1958	0.253893	0.244175	0.369189	0.0979438	0.135854	0.11059	0.06282	0.0689663
EUC_TP_007	S592 AberChianti	43.2551	44.4837	44.4837	64.929	81.6816	95.8383	99.1556	8.55039	73.7408	88.2724	97.8517	95.2775	91.6743	12.9831	57.8157	72.0853	80.9202	89.4871	41.4415	50.0546	68.1442	54.8777	61.7402	48.2446	41.3396	0.0907855	0.0786954	0.0786954	0.154434	0.292587	0.448579	0.482064	0.106989	0.271965	0.353047	0.578986	0.453562	0.447279	0.0613475	0.197592	0.27158	0.272406	0.354994	0.107195	0.151315	0.124429	0.0712135	0.0760227
EUC_TP_008	Gandalf	23.1969	24.9596	24.9596	42.7523	63.7226	92.7974	98.8851	1.7563	53.9046	74.99	97.9762	95.5703	91.7984	8.55301	48.8139	66.9604	74.8735	93.0845	46.6387	53.4675	63.7909	51.354	56.1098	42.2685	28.1586	0.0482331	0.0478551	0.0478551	0.0659032	0.120402	0.244289	0.324121	0.0755736	0.132155	0.177292	0.354662	0.436237	0.422294	0.0558359	0.131342	0.16385	0.167066	0.235535	0.0904732	0.11051	0.0894781	0.0479628	0.0487335
EUC_TP_009	Lea	19.7282	21.0951	21.0951	39.7493	61.9268	90.3886	99.1208	1.97831	52.1173	72.7333	96.6901	95.7664	92.568	8.20256	47.0827	64.3966	73.3557	94.055	44.6945	50.4478	58.8269	46.2343	45.8946	36.6659	25.7796	0.0494846	0.0504064	0.0504064	0.0674029	0.130357	0.248456	0.311574	0.076247	0.134574	0.179929	0.343876	0.418483	0.416583	0.0578085	0.138802	0.166147	0.168252	0.24386	0.0964512	0.116464	0.0972209	0.0494132	0.0479439
EUC_TP_010	K 17	38.1227	38.9553	38.9553	51.7207	75.7382	95.2879	99.0921	5.05013	74.0504	88.8955	98.4049	94.4057	91.3425	6.35276	51.9137	71.5997	80.6244	91.8465	34.2903	44.7514	61.8996	48.4741	58.0402	43.4014	32.4404	0.0841941	0.0712126	0.0712126	0.14158	0.262247	0.388449	0.429103	0.100814	0.256837	0.349847	0.602729	0.463179	0.445694	0.0581757	0.175911	0.246448	0.264557	0.33334	0.0964037	0.127296	0.106191	0.0594301	0.0648321
EUC_TP_011	K 38	36.441	34.8819	34.8819	47.7699	68.0852	93.5671	98.4743	4.37523	70.8331	87.645	98.4049	95.1816	91.4516	4.60028	40.117	62.4733	72.7526	90.0641	32.056	43.4473	60.7177	47.9623	53.6967	42.7454	34.7243	0.0738462	0.0632557	0.0632557	0.107859	0.225245	0.370712	0.390346	0.0940436	0.227879	0.313995	0.525505	0.4175	0.407398	0.0500026	0.150751	0.199778	0.219484	0.327394	0.0862723	0.120069	0.106215	0.053039	0.0578795
EUC_TP_012	SW Ares	30.7172	30.6247	30.6247	49.9245	71.4075	94.6571	99.0581	3.40488	61.4567	79.5678	97.2746	95.7378	91.8615	10.3483	52.9466	68.5541	78.526	95.2537	45.0634	51.4533	63.639	51.8098	53.3891	42.9987	33.6256	0.0659412	0.0633343	0.0633343	0.0958973	0.17335	0.314766	0.382213	0.0873686	0.178386	0.222488	0.38812	0.433342	0.427578	0.0583479	0.158893	0.200483	0.206151	0.293876	0.0979495	0.124846	0.106808	0.0585334	0.0619119
EUC_TP_013	Cyllene	34.3202	35.9195	35.9195	57.442	75.2966	94.4761	98.908	5.11445	66.9588	84.9167	98.1732	94.8918	90.5561	10.7084	53.819	69.7181	78.3605	91.2325	39.6115	49.643	69.2474	54.6219	60.4533	47.7309	40.8642	0.0646192	0.0605582	0.0605582	0.113637	0.223993	0.390399	0.462832	0.0989335	0.212172	0.278945	0.506453	0.472256	0.445104	0.0561203	0.176821	0.22801	0.237461	0.374147	0.0950855	0.127888	0.109983	0.058506	0.0610565
EUC_TP_014	Himalia	29.6957	30.6972	30.6972	44.6306	66.1694	92.0496	99.1023	4.6861	68.7428	85.1539	97.9589	95.1978	90.8507	9.55718	49.1744	63.9355	72.6771	86.6265	36.9662	44.7013	61.5255	47.2624	50.4794	39.5889	30.3972	0.0685504	0.0588349	0.0588349	0.092034	0.185959	0.317932	0.385042	0.0887581	0.189682	0.2513	0.453083	0.470968	0.435337	0.0561957	0.157805	0.231413	0.23178	0.317231	0.0936742	0.125165	0.112734	0.0560758	0.0600132
EUC_TP_015	Metis	29.6183	30.404	30.404	43.9085	66.6296	94.7201	98.9935	2.45104	55.9015	77.1153	98.1677	95.2661	91.5131	6.23797	39.4842	59.4163	72.9423	93.7847	37.471	43.3097	55.7572	48.9488	49.5946	36.9392	24.739	0.069845	0.0630881	0.0630881	0.101174	0.189048	0.330517	0.418926	0.0887388	0.165519	0.219945	0.419362	0.472483	0.455656	0.0530858	0.142123	0.171701	0.171647	0.335356	0.0924269	0.111568	0.0929692	0.0522184	0.0567297
EUC_TP_016	SANGRIA	37.6068	38.7594	38.7594	60.4912	77.4947	96.1719	98.9988	2.7583	66.0157	86.1831	98.4357	95.266	90.9337	11.1072	55.1655	69.036	78.2514	90.0291	36.0679	43.9959	64.3457	54.9004	59.8097	46.7236	39.7735	0.0902584	0.0790556	0.0790556	0.157844	0.289908	0.455653	0.523476	0.0973685	0.222679	0.298663	0.585773	0.468498	0.453925	0.057487	0.193489	0.25191	0.257431	0.386016	0.0914264	0.121854	0.116805	0.0600353	0.0670759
EUC_TP_017	Saija	22.0224	23.1772	23.1772	42.0347	64.6487	94.2983	98.9918	4.03241	59.938	79.7469	97.5838	95.1929	91.5339	7.99244	41.7933	61.0626	70.1043	94.7581	42.5489	46.417	57.3495	49.758	50.6403	40.5509	25.5441	0.0558051	0.0538377	0.0538377	0.0699789	0.134358	0.270484	0.335832	0.0947799	0.15877	0.207875	0.404957	0.473371	0.442569	0.053473	0.127894	0.174018	0.171399	0.29051	0.0898172	0.110241	0.0878707	0.0482611	0.0493807
EUC_TP_018	Global	26.9903	27.7928	27.7928	46.7402	68.406	94.536	99.0273	3.90934	55.7718	73.4109	97.0423	95.1763	91.7794	11.0595	49.3363	65.7981	74.2893	93.1691	44.1007	49.4864	65.5276	53.6844	58.6838	45.2635	35.9671	0.0657009	0.0607472	0.0607472	0.097576	0.183824	0.309915	0.389122	0.0811978	0.17108	0.216554	0.403589	0.513221	0.482725	0.0576939	0.173186	0.214172	0.209039	0.346746	0.0973297	0.127944	0.111652	0.0578214	0.062644
EUC_TP_019	Merviot	40.0245	39.4907	39.4907	55.5283	77.3158	95.6974	99.2047	5.89064	71.4865	89.1188	98.4357	94.8381	91.1227	10.2377	54.3599	70.8406	80.6446	89.2678	39.0271	51.2023	69.4673	56.2441	61.0163	48.6627	43.1036	0.0698555	0.0651411	0.0651411	0.108553	0.217288	0.390463	0.466444	0.0943059	0.220166	0.307726	0.579636	0.49937	0.475564	0.0571014	0.170264	0.236437	0.241678	0.403108	0.093271	0.121346	0.115989	0.0593566	0.0648305
EUC_TP_020	Bonus	28.7497	30.0705	30.0705	50.5324	73.5725	93.7043	98.7887	6.10497	64.0032	81.531	97.8517	95.4646	91.7766	10.716	55.0625	69.7815	77.7727	89.3593	40.6367	49.0936	64.9926	52.3819	57.3163	45.0078	35.9162	0.066491	0.0628558	0.0628558	0.0994081	0.224716	0.38755	0.437606	0.096735	0.222319	0.294587	0.531098	0.48234	0.473083	0.0566858	0.185717	0.235555	0.252849	0.421427	0.0926608	0.124918	0.104949	0.0531666	0.0558762
EUC_TP_021	NGB1132	18.3435	18.3728	18.3728	32.112	51.4946	92.5804	98.844	2.35174	42.2091	73.2363	97.1521	93.7636	90.6704	6.72625	37.0498	51.2324	60.177	94.7603	38.5081	42.9854	53.1733	46.9423	43.3206	33.8334	22.3088	0.0507368	0.0458029	0.0458029	0.0722134	0.138542	0.254112	0.330974	0.0826543	0.13541	0.171423	0.34551	0.449784	0.424908	0.0527789	0.12498	0.153689	0.156537	0.267757	0.0918747	0.113021	0.0909884	0.0459818	0.043652
EUC_TP_022	NGB1133	19.5275	21.0038	21.0038	30.6373	48.6456	NA	NA	7.93432	55.188	74.996	97.7693	95.5601	91.2811	4.81674	32.5115	48.5564	56.2051	90.919	37.8008	40.0154	48.9811	45.0451	43.7227	34.7239	21.7893	0.0482542	0.0483921	0.0483921	0.0647835	0.100736	0.187153	0.260248	0.0869911	0.133347	0.166126	0.32713	0.427442	0.419715	0.0547637	0.106276	0.133133	0.132884	0.204213	0.0858848	0.0958276	0.0850773	0.0485356	0.0500295
EUC_TP_023	NGB1142	23.6174	25.1685	25.1685	38.9025	61.2287	92.6375	99.1197	2.54551	56.2817	74.7042	96.6901	96.0579	92.7719	8.59477	48.696	63.8973	72.7773	93.3263	43.8269	48.7319	57.1719	47.1943	48.4686	41.958	26.9216	0.054895	0.0524722	0.0524722	0.0647031	0.118253	0.223385	0.299363	0.0842615	0.134877	0.176949	0.31248	0.42347	0.41652	0.0547602	0.132771	0.166891	0.166295	0.235552	0.0909841	0.113607	0.0911113	0.0482281	0.0497517
EUC_TP_024	NGB14322	20.0435	19.4241	19.4241	31.8995	65.7133	92.4591	98.8297	3.48941	47.0357	67.3366	NA	94.7229	91.645	7.73374	39.6235	57.4307	67.5309	90.5015	40.6285	45.575	50.2382	43.0346	42.8382	34.2275	23.0202	0.0533547	0.049543	0.049543	0.0628985	0.105763	0.19839	0.275934	0.0853015	0.125547	0.148185	0.236125	0.388904	0.382842	0.0553203	0.116444	0.153613	0.159831	0.21876	0.0829526	0.0972854	0.0827031	0.0457138	0.0460397
EUC_TP_025	NGB1730	21.8304	22.3486	22.3486	43.2694	66.1315	92.43	98.7166	2.66643	56.8397	77.4077	97.6011	95.3031	92.172	4.90684	39.1307	60.022	70.5703	93.6773	42.925	49.0064	59.6145	49.5621	47.2621	37.8094	24.6376	0.0563916	0.0540983	0.0540983	0.0709716	0.143618	0.280505	0.370517	0.0822758	0.15637	0.210858	0.404022	0.469937	0.458211	0.0520707	0.117772	0.166566	0.184698	0.281454	0.0898045	0.110896	0.0967426	0.0504226	0.0505534
EUC_TP_026	NGB2161	17.8458	19.9595	19.9595	35.1577	56.7237	92.3147	98.9216	9.77094	70.6549	87.2726	98.4894	95.7124	91.6665	6.78816	42.9114	60.642	70.0187	93.007	44.2239	47.6335	56.3087	50.2287	49.4337	37.5209	24.168	0.049136	0.0505256	0.0505256	0.0599289	0.0971273	0.189125	0.285194	0.092103	0.156739	0.202792	0.39127	0.432711	0.42484	0.0526582	0.109359	0.144642	0.14262	0.226061	0.0872362	0.101062	0.0847812	0.0495222	0.0484586
EUC_TP_027	NGB2391	25.0987	25.3907	25.3907	41.1282	61.7893	91.0932	99.0859	4.07308	56.9844	75.3171	97.5782	95.4392	90.7372	8.66386	45.2159	61.1506	70.3409	94.3531	42.0149	48.0453	55.4423	47.2849	46.6988	37.8761	22.0744	0.0434303	0.0435407	0.0435407	0.0582631	0.124972	0.241651	0.310664	0.0812025	0.130558	0.168951	0.337859	0.44194	0.430522	0.0530764	0.125734	0.151168	0.143855	0.212602	0.0838165	0.0981369	0.0792122	0.0480885	0.0475707
EUC_TP_028	NGB2392	29.3801	29.7569	29.7569	52.6328	73.1599	94.6872	99.0868	3.48405	57.277	75.3159	96.9407	95.5298	91.5748	6.03642	43.2909	58.7648	67.5581	89.3888	35.716	44.8386	57.7434	48.3502	58.1208	41.2147	30.5875	0.0687831	0.062444	0.062444	0.111891	0.219646	0.36962	0.422083	0.0952945	0.199669	0.260541	0.473284	0.45	0.429056	0.055857	0.136944	0.176704	0.191071	0.279633	0.0904389	0.115161	0.096484	0.0559608	0.0574821
EUC_TP_029	NGB2458	22.0502	22.5705	22.5705	35.2392	56.5874	94.1471	99.0373	1.58941	42.0884	61.6928	NA	94.8412	91.9642	4.31372	28.421	46.4232	56.6299	85.0682	37.0521	43.1039	51.1085	44.6611	47.9056	37.2597	24.168	0.0543275	0.050524	0.050524	0.0727663	0.142647	0.259929	0.321274	0.0786647	0.146061	0.18193	0.327429	0.411653	0.411255	0.0537581	0.124149	0.164943	0.172816	0.233068	0.0931383	0.116477	0.0975707	0.0521305	0.0521866
EUC_TP_030	NGB2461	28.1373	30.495	30.495	42.6362	67.3584	94.404	98.9218	2.56892	45.0969	73.9772	97.2167	94.2959	91.545	6.06532	36.6199	54.2291	65.3636	94.0398	41.1464	45.7121	60.639	51.738	53.9381	43.0546	31.3937	0.056481	0.0522377	0.0522377	0.0858448	0.164075	0.294284	0.388708	0.0839817	0.137064	0.172211	0.343726	0.457281	0.4468	0.0545587	0.128149	0.164145	0.156354	0.290563	0.0868387	0.110616	0.088236	0.0511855	0.0545245
EUC_TP_031	NGB2487	25.9115	27.4595	27.4595	44.1296	67.4591	93.0217	98.7782	5.66193	59.6605	76.914	96.8872	95.7526	91.6495	11.2018	50.6998	65.6297	73.3255	91.5633	48.5083	51.9763	62.1559	50.6541	52.7316	43.5659	32.3955	0.061131	0.0582944	0.0582944	0.0774641	0.149654	0.27226	0.351529	0.0838675	0.156605	0.190025	0.353482	0.441951	0.428886	0.0589754	0.154816	0.182501	0.178461	0.254908	0.0964417	0.12789	0.103357	0.0562772	0.0587702
EUC_TP_032	NGB2490	23.8372	24.8683	24.8683	40.98	57.8511	92.9137	98.5529	2.43002	51.9852	72.3286	98.0272	94.5621	90.2523	8.27935	40.8165	59.2467	69.0588	93.5004	40.4132	45.0941	55.2057	48.1808	47.3424	34.6275	23.597	0.0512047	0.0480311	0.0480311	0.066928	0.123142	0.235377	0.308775	0.09023	0.146386	0.192681	0.357822	0.432135	0.421583	0.0570548	0.134389	0.169332	0.162227	0.254994	0.0861749	0.104211	0.0873325	0.0502452	0.0499031
EUC_TP_033	NGB2492	22.9683	24.6393	24.6393	39.4984	59.1655	91.2851	98.6107	2.5427	52.2551	69.518	96.8872	95.4362	90.8689	6.11847	36.9324	55.3289	64.9027	88.1017	32.9701	41.613	54.9067	48.1583	51.0426	37.2323	26.1151	0.0544285	0.0510338	0.0510338	0.0655128	0.108718	0.21363	0.302152	0.0756626	0.123792	0.159494	0.324985	0.431408	0.414146	0.0493981	0.102363	0.135969	0.151637	0.263013	0.0740676	0.086165	0.0720363	0.0451642	0.0467979
EUC_TP_034	NGB4089	25.7291	26.1217	26.1217	44.8786	65.6574	93.8794	99.1038	1.56711	52.1332	75.1069	97.5247	95.6371	92.0811	5.698	39.8607	59.4607	70.2786	95.1125	48.6254	55.5262	66.6309	52.4685	55.8683	42.5605	29.0207	0.0567078	0.0501404	0.0501404	0.0762893	0.165111	0.313313	0.399094	0.0803035	0.144883	0.189282	0.392384	0.451086	0.435412	0.0511397	0.12692	0.160334	0.171821	0.291946	0.0916049	0.113306	0.0901946	0.049883	0.0498872
EUC_TP_035	Grasslands Colenso	45.3572	44.5883	44.5883	63.4983	82.2947	96.1303	99.121	4.46121	64.65	83.1833	98.0661	95.4385	91.3589	9.63132	51.9105	68.9413	79.0159	91.1554	37.4156	45.9366	60.0286	55.9656	59.2468	47.1211	41.0543	0.0879585	0.0763878	0.0763878	0.121686	0.233834	0.364638	0.402986	0.101593	0.199881	0.258368	0.484649	0.445869	0.427606	0.0602799	0.179482	0.227725	0.236016	0.331082	0.101414	0.14305	0.116306	0.0652574	0.0727478
EUC_TP_036	Sensation	43.8858	45.1108	45.1108	61.1148	79.2304	95.0498	99.0919	7.95732	73.2068	89.1334	98.2268	95.7952	92.3297	11.3861	58.8985	75.9486	83.0698	91.2199	41.36	53.4862	70.8233	57.6934	65.7619	53.2195	46.7637	0.0901384	0.075628	0.075628	0.136294	0.266519	0.420288	0.448834	0.102029	0.267378	0.35498	0.557074	0.440768	0.428172	0.0586954	0.194757	0.274354	0.279542	0.324456	0.0995795	0.146248	0.124932	0.0641857	0.0718999
EUC_TP_037	Affoltern i.E._328	36.3178	37.7994	37.7994	53.2745	69.7614	92.0253	98.6856	6.65565	69.1706	87.5518	97.3158	93.7876	89.8974	8.55965	44.8217	61.1238	70.3421	84.939	32.2271	39.7598	58.6888	49.6939	56.2707	45.2591	35.9162	0.0778142	0.0644954	0.0644954	0.12683	0.237365	0.382267	0.436257	0.103097	0.250848	0.342625	0.582944	0.429037	0.4087	0.0553346	0.17584	0.218865	0.223343	0.326173	0.0949976	0.128429	0.110303	0.0566972	0.0651272
EUC_TP_038	Affoltern i.E._6	37.7892	39.2618	39.2618	56.6781	75.4163	94.7523	98.9526	5.64301	71.7507	88.2679	97.4229	93.9051	90.2969	10.2515	53.2959	69.1038	75.9611	85.6667	41.0035	48.8193	68.4592	56.6696	62.3837	51.2626	40.6736	0.0712407	0.0589997	0.0589997	0.107178	0.208332	0.355587	0.419114	0.094279	0.226878	0.311336	0.547678	0.455112	0.436833	0.0553016	0.178402	0.240391	0.250588	0.361663	0.0916171	0.124135	0.10585	0.0541546	0.0605131
EUC_TP_039	Belpberg_225	37.2637	38.2172	38.2172	46.7655	69.5182	94.0313	98.9514	4.97709	68.272	86.736	97.9589	94.746	90.619	6.33958	42.3773	63.0947	75.0407	92.0477	35.7593	44.4955	58.4525	48.7983	54.2599	42.4247	29.4458	0.0818926	0.0691322	0.0691322	0.120144	0.230303	0.363279	0.414283	0.0988251	0.249106	0.347371	0.56057	0.448823	0.428568	0.0551318	0.150688	0.198864	0.213503	0.326152	0.0961075	0.125825	0.106885	0.0566753	0.0618357
EUC_TP_040	Belpberg_226	38.1227	36.2397	36.2397	48.213	69.2159	93.3747	98.9548	7.28585	70.2805	87.1541	97.7083	94.3613	90.3834	6.85778	44.5315	64.0469	71.6293	83.4593	35.9289	44.065	60.3238	52.3778	56.9945	44.8939	34.9144	0.0854098	0.0751432	0.0751432	0.12924	0.229754	0.37558	0.41677	0.103756	0.232905	0.30398	0.542607	0.417168	0.418856	0.0581195	0.159642	0.209768	0.224184	0.302385	0.0946299	0.12125	0.107645	0.0616318	0.0669936
EUC_TP_041	Belpberg_229	37.9223	38.7594	38.7594	55.5765	77.5722	94.7363	99.1043	7.01696	73.7333	88.6159	97.9535	94.7066	90.8767	8.44711	46.4946	65.4814	76.4419	86.1424	37.3143	44.8195	62.5336	51.1886	57.4772	46.4888	36.4428	0.0710922	0.0628813	0.0628813	0.108417	0.23325	0.391539	0.439455	0.101491	0.219845	0.304422	0.515147	0.432005	0.413024	0.0543358	0.164218	0.217337	0.248317	0.292606	0.0905577	0.117428	0.102275	0.0548347	0.0572263
EUC_TP_042	Bern_78	34.3389	34.673	34.673	51.5024	72.0354	91.6189	99.107	6.052	72.9215	87.9891	98.2443	94.6978	90.1615	8.12395	44.3509	63.0955	71.0005	81.9154	32.196	42.006	58.4328	49.2422	54.4208	43.5662	32.4404	0.070814	0.0652793	0.0652793	0.128794	0.244384	0.384217	0.423747	0.0971066	0.240767	0.312745	0.57129	0.447256	0.417662	0.0560399	0.172996	0.220514	0.229802	0.285108	0.0889306	0.114953	0.103486	0.0529516	0.0613434
EUC_TP_043	Bowil_119	37.3687	36.7551	36.7551	46.369	66.8257	92.3455	98.9574	5.12515	64.5942	82.4024	97.4764	94.0035	90.9053	5.97626	39.192	62.0537	68.5017	85.8332	32.5713	38.593	57.2706	48.5423	60.2924	45.4817	35.9159	0.0853049	0.0699993	0.0699993	0.120945	0.222459	0.333896	0.381597	0.107719	0.230998	0.309574	0.510678	0.46475	0.442633	0.0564082	0.160883	0.223157	0.227734	0.300996	0.0922997	0.119425	0.111513	0.0594332	0.0695584
EUC_TP_044	Bruetten_3	37.6071	38.5505	38.5505	58.2101	74.3741	93.4995	98.8865	8.15507	71.5696	88.7582	98.0605	94.3758	90.5884	10.3267	54.0175	72.4684	78.3012	87.0759	40.1461	49.8295	69.4673	57.4601	63.5903	50.8464	42.0572	0.081048	0.0699331	0.0699331	0.135656	0.254867	0.402606	0.446054	0.100888	0.246255	0.33403	0.573941	0.476964	0.436325	0.0582788	0.187876	0.255244	0.267561	0.353532	0.0958978	0.138378	0.121085	0.0631117	0.0686524
EUC_TP_045	Bubikon_8	28.6723	27.7931	27.7931	42.0988	61.506	92.2577	98.9581	3.90337	53.0678	76.449	97.6319	94.5035	89.6537	6.09922	43.276	59.9411	69.917	87.2366	33.0192	43.653	60.7999	51.1886	57.9596	45.3353	34.2544	0.0685551	0.0613761	0.0613761	0.117356	0.227442	0.357281	0.426522	0.091531	0.18622	0.238539	0.486834	0.470792	0.458201	0.0536225	0.150403	0.186529	0.197293	0.334144	0.0919766	0.117386	0.100134	0.0523066	0.0567926
EUC_TP_046	Burgistein_300	29.6087	29.6597	29.6597	42.0749	59.6367	92.7519	98.6761	5.88882	57.1441	74.839	97.9191	94.5001	90.4493	5.48204	32.5593	46.19	56.9194	NA	29.7345	37.2703	50.3958	43.8667	45.6534	35.6871	27.6826	0.0666427	0.0597343	0.0597343	0.104254	0.206669	0.354265	0.406035	0.096465	0.23933	0.298604	0.50737	0.445876	0.436018	0.0541543	0.149755	0.20405	0.205481	0.292381	0.0961125	0.126531	0.109042	0.0534443	0.0582102
EUC_TP_047	Columba	37.8942	39.3661	39.3661	54.8522	73.943	92.4307	99.0373	11.158	71.434	87.2318	97.6908	95.1502	91.6599	11.9055	55.1009	74.5834	81.6661	88.9128	43.7586	53.5547	71.6897	54.8777	63.5097	51.7298	46.383	0.0882511	0.0776899	0.0776899	0.138442	0.251172	0.384593	0.402335	0.110676	0.269463	0.353542	0.535024	0.434623	0.417245	0.0588626	0.195669	0.258005	0.260738	0.363094	0.103465	0.152966	0.133849	0.0718722	0.0845084
EUC_TP_048	Corvus	21.8304	25.3777	25.3777	43.201	65.759	93.9838	99.1362	6.29403	63.9298	82.2723	98.2441	94.8574	90.5653	6.7962	44.8773	62.4467	72.2974	89.7238	36.4876	46.1237	61.4268	51.354	51.0424	41.6203	27.3973	0.0596663	0.0562692	0.0562692	0.0746672	0.168843	0.305796	0.37134	0.0977273	0.193744	0.26477	0.510932	0.463067	0.439521	0.0534289	0.151287	0.205927	0.222687	0.334915	0.0887477	0.110556	0.0956951	0.0480856	0.0505787
EUC_TP_049	Dafila	42.0119	45.1175	45.1175	60.8027	78.5335	95.3837	99.1538	11.2692	76.0939	89.6813	98.0297	95.3281	91.391	12.538	63.2577	77.9434	84.6512	90.6178	47.1679	58.7523	77.1858	62.3611	70.1055	57.3127	52.4229	0.0751543	0.0669277	0.0669277	0.156927	0.269124	0.384992	0.406657	0.101174	0.247427	0.333103	0.576881	0.481237	0.442869	0.0566842	0.195264	0.251453	0.264768	0.386444	0.0987878	0.150427	0.124304	0.0642834	0.0668629
EUC_TP_050	Frauenkappelen_86	40.7504	40.6266	40.6266	51.0449	72.5898	94.8928	98.8733	5.05013	68.8507	87.496	97.8153	95.019	90.7314	7.07083	39.6522	59.5567	67.9239	83.8589	34.3269	42.8982	61.742	49.2422	54.5011	45.3822	36.7224	0.0760643	0.0677752	0.0677752	0.12607	0.236145	0.382772	0.428753	0.0906691	0.232163	0.3183	0.539736	0.411027	0.39738	0.0554515	0.176112	0.240841	0.246999	0.322525	0.0952073	0.123625	0.107065	0.0563435	0.0629165
EUC_TP_051	Goldbach i.E._167	40.2348	40.0129	40.0129	52.1304	70.3332	93.1163	98.5466	8.18903	69.1917	86.6749	97.4175	95.2006	91.5075	8.54048	46.2147	66.5072	74.8418	85.1413	37.5371	47.0158	64.5033	53.3004	61.8207	47.9692	37.6798	0.0704287	0.0617424	0.0617424	0.109462	0.200263	0.33483	0.379623	0.0940915	0.218856	0.302024	0.518863	0.437829	0.41819	0.0565847	0.170638	0.22405	0.251768	0.291088	0.0976121	0.128185	0.122533	0.0596775	0.065891
EUC_TP_052	Huttwil_50	23.0736	24.4304	24.4304	37.865	57.7618	95.0761	99.1294	2.24034	52.0722	72.8942	97.8983	94.3954	90.7453	7.1131	40.9882	56.2072	65.7539	92.6894	36.6293	41.1324	51.1249	45.6623	47.1012	34.5601	25.5441	0.0472057	0.0470728	0.0470728	0.0659545	0.138244	0.271163	0.352709	0.0722086	0.150849	0.213816	0.391972	0.444098	0.425488	0.0492206	0.120641	0.153204	0.16255	0.250488	0.0821703	0.0957107	0.0734625	0.0440917	0.044421
EUC_TP_053	Huttwil_60	27.9366	29.8816	29.8816	39.9769	56.1403	90.4452	NA	6.78156	65.0159	83.9451	96.7588	94.0184	89.9622	6.98117	41.8468	62.0749	70.0877	84.8893	34.0869	41.4567	60.8788	54.4523	58.362	49.2371	41.2958	0.0665056	0.0598062	0.0598062	0.111333	0.20823	0.33698	0.365705	0.0983866	0.25373	0.334379	0.517448	0.440848	0.417508	0.0539822	0.150719	0.209074	0.213754	0.288997	0.0940459	0.119556	0.10848	0.0570492	0.0613739
EUC_TP_054	Koeniz_231	39.6044	39.9086	39.9086	59.4536	78.6845	95.165	99.1443	7.66598	68.6719	87.0623	97.9533	94.1165	90.1401	9.64322	50.7462	71.7547	81.0918	84.5083	33.5633	42.692	60.5636	53.3004	55.8686	44.8436	34.9205	0.070008	0.0612465	0.0612465	0.1168	0.237892	0.390039	0.438848	0.096121	0.212825	0.288446	0.529567	0.440644	0.41883	0.0558434	0.168567	0.216855	0.23152	0.313736	0.0860067	0.109525	0.0955586	0.0507538	0.0546186
EUC_TP_055	Koeniz_279	28.6444	30.2794	30.2794	46.6267	62.77	91.0493	98.7692	7.07533	59.2146	78.5143	97.7693	93.8314	89.8513	5.7502	39.5393	60.1814	69.724	85.0403	34.1389	40.7206	58.2949	50.078	53.2946	42.8838	34.3935	0.0646352	0.0563607	0.0563607	0.110741	0.221894	0.360126	0.397051	0.0957008	0.22047	0.304801	0.480429	0.4493	0.419934	0.0509066	0.147516	0.190618	0.200887	0.267337	0.0919962	0.116713	0.103132	0.0513975	0.0544891
EUC_TP_056	Krauchthal_176	37.0718	36.9708	36.9708	50.0229	72.4823	93.6876	98.7385	7.02513	73.0325	88.544	97.9227	94.4414	90.7319	8.75403	51.1828	69.8926	78.9509	84.7966	34.9845	42.8296	60.7964	55.1937	57.8793	44.6134	36.3417	0.0788676	0.0708639	0.0708639	0.132172	0.246839	0.407435	0.439315	0.0969	0.239986	0.326751	0.578489	0.419132	0.414054	0.0558324	0.175884	0.246807	0.266287	0.346968	0.0882915	0.116373	0.0987153	0.0506741	0.0558043
EUC_TP_057	Lanzenhaeusern_291	37.2817	36.8665	36.8665	52.8809	74.2838	93.9016	98.923	9.09491	76.4444	90.3739	97.5475	94.9404	91.4546	8.42848	49.1935	65.1861	71.8858	86.6955	34.1255	39.3293	55.7537	45.3385	50.3991	42.5096	31.013	0.0806736	0.0735728	0.0735728	0.124433	0.237249	0.36238	0.384287	0.097237	0.273852	0.35545	0.556639	0.411231	0.410975	0.0568643	0.162392	0.208909	0.219741	0.316345	0.0892003	0.11107	0.0928978	0.0552363	0.0580749
EUC_TP_058	Lestris	40.8373	41.6638	41.6638	65.0919	80.0604	96.1056	99.1521	8.94663	74.2488	87.9587	97.6908	95.403	91.8236	13.4165	59.3227	71.1877	79.5463	92.551	45.3008	49.6427	70.5081	57.1814	63.0273	51.4908	44.0043	0.0907754	0.0756134	0.0756134	0.170887	0.291359	0.430933	0.442438	0.100658	0.24605	0.334233	0.559246	0.447242	0.434025	0.0574807	0.193504	0.240569	0.237862	0.355112	0.101264	0.14268	0.114267	0.058363	0.0658424
EUC_TP_059	Merula	46.7417	47.311	47.311	67.6961	81.3361	95.8608	99.1491	10.1038	75.9155	90.8858	97.4939	94.6226	90.9737	12.7894	61.0063	73.9118	83.4792	91.908	41.9848	48.3888	70.1731	61.8493	70.2663	57.0533	51.6615	NA	0.0898563	0.0898563	NA	0.319575	0.413892	0.431444	0.109367	0.275002	0.361136	0.586338	0.477723	0.438233	0.0609335	0.207148	0.260365	0.246126	0.400858	0.101521	0.138853	0.118394	0.070267	0.0827049
EUC_TP_060	Milonia	50.2107	48.1463	48.1463	65.1722	82.423	96.0046	99.1872	8.73678	72.5808	85.833	97.9762	95.6443	92.0771	11.977	67.4929	78.9223	85.8584	92.8024	49.4274	57.9286	74.5067	62.0412	69.0601	56.3698	52.7082	0.0926144	0.0792867	0.0792867	0.141678	0.278577	0.441338	0.481745	0.101337	0.232931	0.287989	0.509259	0.446865	0.432046	0.0618005	0.196813	0.269027	0.265479	0.362582	0.108851	0.152347	0.129034	0.0680537	0.077924
EUC_TP_061	Monaco	39.4712	40.515	40.515	57.6679	74.2885	95.2707	99.0721	6.15052	70.3887	87.8087	98.1732	94.678	91.0844	10.2631	51.3751	69.4925	77.2518	91.465	41.2366	48.6132	65.7014	54.1098	57.0751	46.8569	38.4852	0.0914447	0.0825547	0.0825547	0.154076	0.254909	0.394403	0.452793	0.0996147	0.241898	0.315549	0.591229	0.465419	0.43361	0.0598083	0.187741	0.244389	0.256171	0.386305	0.102562	0.13957	0.120927	0.0631729	0.0692986
EUC_TP_062	Niederwangen_262	39.0786	39.6997	39.6997	56.8134	71.4059	95.3849	98.9905	7.27184	73.2844	89.3147	97.8998	95.0644	90.2583	7.7787	48.0015	65.584	75.2397	90.2604	39.0337	48.5257	65.7642	52.6606	57.9599	47.4837	38.0605	0.0790758	0.0711137	0.0711137	0.13747	0.241514	0.38724	0.422469	0.100651	0.244012	0.317906	0.522431	0.479829	0.453532	0.0537376	0.161059	0.212819	0.223956	0.344939	0.0925389	0.132743	0.112589	0.0575695	0.0647283
EUC_TP_063	Niederwangen_75	40.7324	41.7685	41.7685	55.7919	74.444	94.6487	98.9536	6.9113	70.3782	87.0491	97.5836	94.0006	90.5561	7.56252	44.9638	65.5081	74.544	84.3137	38.7034	44.77	66.6473	52.3819	62.1425	49.1093	37.2482	0.0864411	0.0740678	0.0740678	0.13874	0.249639	0.390442	0.440384	0.0983974	0.232289	0.322388	0.531608	0.446054	0.435777	0.0572779	0.176047	0.225097	0.241301	0.326558	0.0934859	0.126897	0.11105	0.0557884	0.0628924
EUC_TP_064	Oberthal_121	46.0159	46.5929	46.5929	61.5536	80.9767	95.5593	99.1638	6.89112	73.4265	87.9682	97.9535	94.3547	90.1803	5.43286	45.8685	66.8991	76.903	88.3273	38.1707	48.7315	65.0548	54.1965	59.6489	46.8433	39.2025	0.096415	0.0772176	0.0772176	0.149937	0.267642	0.422214	0.441272	0.104415	0.256953	0.34512	0.537286	0.413091	0.399068	0.0529259	0.151742	0.214164	0.225698	0.282956	0.095829	0.128697	0.1117	0.0598261	0.0660538
EUC_TP_065	Oberuzwil_280	44.7448	44.4908	44.4908	58.2022	76.7772	95.7963	99.0351	8.88143	76.4077	88.9601	97.1189	94.3968	90.9561	9.24396	50.9858	65.3547	75.6978	84.994	36.3049	44.1335	61.8996	55.5137	59.488	48.3431	39.9577	0.0881101	0.079859	0.079859	0.145662	0.261672	0.401422	0.434697	0.100346	0.294102	0.367346	0.597203	0.4455	0.425884	0.0590109	0.188662	0.238253	0.244748	0.312152	0.09596	0.127939	0.111052	0.0607404	0.065471
EUC_TP_066	Pastor	41.3811	41.2531	41.2531	61.0421	81.4769	96.3806	99.2215	8.02401	71.7149	86.7423	98.3514	95.0526	91.2936	12.6742	55.6342	75.6031	84.8035	93.0537	44.7092	55.1147	70.567	55.0016	65.4404	48.3273	39.8624	0.0866783	0.0783741	0.0783741	0.140219	0.256055	0.397402	0.448666	0.103586	0.234864	0.295645	0.507016	0.475981	0.439574	0.0641093	0.202793	0.261733	0.26297	0.38586	0.108607	0.150268	0.131709	0.0672935	0.0753707
EUC_TP_067	Riedbach_88	40.2069	40.6196	40.6196	50.6341	71.2043	93.1331	99.1356	6.62284	68.2539	86.2622	98.0661	93.959	91.0839	9.12842	44.7058	60.2299	67.296	84.4408	35.955	41.4755	57.113	46.8784	53.2143	41.7521	32.4905	0.0832853	0.0701029	0.0701029	0.14164	0.251265	0.390684	0.423199	0.0994988	0.233192	0.313927	0.563091	0.42544	0.411383	0.0564878	0.171258	0.230076	0.232728	0.288839	0.100823	0.128522	0.112593	0.0593923	0.0567048
EUC_TP_068	Rueegsau_160	39.069	38.851	38.851	52.2887	75.6502	94.8348	99.1021	6.0025	71.4911	88.6865	98.1906	94.4688	90.8899	8.89942	45.3083	65.2216	73.5845	87.6574	32.0133	39.3981	58.3541	45.5943	49.997	41.2891	33.2017	0.0775287	0.0680741	0.0680741	0.116014	0.234732	0.401205	0.448799	0.09065	0.245408	0.335266	0.585675	0.445098	0.409557	0.0571902	0.183526	0.244584	0.258508	0.339161	0.0957626	0.122324	0.116204	0.0638109	0.0684009
EUC_TP_069	Rueti_314	35.9156	35.613	35.613	45.3261	66.2179	93.4591	98.6233	6.12232	64.8995	85.2635	97.5475	94.6668	91.2878	7.04982	38.6573	55.8317	67.6397	87.0536	30.5965	38.0255	54.3353	46.2982	53.3751	39.895	31.2987	0.0678958	0.0600801	0.0600801	0.0945175	0.181534	0.308471	0.385619	0.096459	0.217725	0.297349	0.562722	0.480905	0.441358	0.0538263	0.134582	0.182404	0.19201	0.306031	0.0817466	0.0994144	0.0982762	0.0513631	0.0567219
EUC_TP_070	Schmidigen_336	40.2348	40.1175	40.1175	51.4246	68.6507	93.2429	98.5487	6.11667	65.2337	84.6825	97.5782	94.3268	89.454	5.79131	38.9017	53.8762	64.3892	84.99	35.6587	40.0839	63.0848	54.1323	61.9013	47.0866	37.4898	0.0825961	0.0726912	0.0726912	0.141194	0.25455	0.377586	0.421165	0.0945557	0.232678	0.313273	0.548237	0.459442	0.446903	0.0572602	0.167003	0.206558	0.213568	0.292213	0.0937379	0.116409	0.105099	0.056253	0.063671
EUC_TP_071	Semperina	47.3826	47.2197	47.2197	70.6887	86.5713	95.7463	99.1868	8.15744	73.7112	88.8895	97.8998	95.3699	92.2306	10.8868	57.3464	74.2408	81.7747	92.4436	48.7081	54.4281	72.1464	60.5959	66.2446	55.1278	49.0983	0.0900476	0.0787402	0.0787402	0.163868	0.299821	0.426662	0.452867	0.109448	0.257125	0.340629	0.565049	0.435183	0.422371	0.0584635	0.207192	0.268247	0.266234	0.364857	0.102297	0.148707	0.123495	0.0632409	0.0730665
EUC_TP_072	Signau_140	36.6513	37.5975	37.5975	49.9736	73.4467	94.337	99.0444	7.9792	65.2548	84.9955	96.7436	93.696	90.6949	8.9154	43.0968	60.7255	69.5643	83.7307	35.8698	40.9079	54.6507	48.3461	52.3292	42.3192	28.2536	0.0810138	0.0700021	0.0700021	0.115777	0.201859	0.327519	0.377681	0.104206	0.202798	0.269662	0.481419	0.440629	0.424181	0.0573519	0.1638	0.204086	0.214421	0.303283	0.0903387	0.11509	0.0998682	0.0530146	0.0555533
EUC_TP_073	Sumiswald_189	41.0479	40.6196	40.6196	52.3439	76.3486	94.6973	98.9968	8.1179	74.1256	88.3918	97.8517	94.7307	89.9337	9.76974	48.6968	68.793	76.2457	87.3784	36.527	46.6228	66.1745	53.4057	63.3491	50.8356	40.9593	0.0752777	0.0676459	0.0676459	0.130181	0.242648	0.381698	0.436907	0.103808	0.236985	0.322671	0.581442	0.429571	0.406034	0.059748	0.170325	0.227921	0.25186	0.335014	0.0947332	0.126026	0.113776	0.064006	0.0728395
EUC_TP_074	Ueberstorf_294	38.763	39.3865	39.3865	56.921	75.4561	95.296	99.0836	7.74984	69.0402	86.1246	98.0607	94.3085	91.2533	7.80081	44.8757	65.2426	75.1171	84.9436	32.4201	38.9173	54.4177	49.0127	53.6967	38.4831	28.8304	0.0785017	0.0681877	0.0681877	0.128911	0.235414	0.382483	0.421685	0.103016	0.215144	0.297456	0.534379	0.460083	0.436969	0.0535845	0.149693	0.197407	0.21611	0.304128	0.092107	0.111442	0.105627	0.0522539	0.0609016
EUC_TP_075	Ueberstorf_346	35.7053	36.6576	36.6576	50.9385	73.0535	94.7705	98.9914	4.13849	65.8614	83.311	98.2978	94.7977	91.6286	7.35659	50.1684	69.9361	78.4267	91.122	44.8883	55.8696	70.8033	55.4496	65.4404	48.5862	37.1984	0.0688466	0.0613051	0.0613051	0.100172	0.196452	0.332142	0.384843	0.0868261	0.198424	0.255823	0.471171	0.432977	0.419247	0.0537128	0.14856	0.205249	0.213634	0.297938	0.0954265	0.123394	0.106886	0.0560126	0.0585731
EUC_TP_076	Ufhusen_52	42.8525	42.4023	42.4023	56.3344	76.6959	94.9246	99.1111	3.30868	64.9041	83.6431	98.2978	95.5228	92.0232	6.74731	44.1322	61.1717	71.7947	82.7074	29.1023	38.4371	56.6994	44.3786	52.088	39.7245	30.918	0.077656	0.0654269	0.0654269	0.128432	0.250985	0.41706	0.460976	0.0922754	0.217094	0.301205	0.575131	0.478621	0.440436	0.0533788	0.158006	0.212561	0.224763	0.332068	0.0789166	0.0966727	0.0923758	0.0482367	0.0550203
EUC_TP_077	Uttigen_2	31.7979	33.3082	33.3082	50.5872	72.7213	95.5026	99.0121	4.77632	58.248	78.1597	97.0479	94.3863	90.3665	7.08928	44.7425	64.4149	74.0979	88.795	43.1745	49.0251	65.938	56.2214	60.936	51.0826	41.0543	0.0664724	0.0604661	0.0604661	0.10236	0.196553	0.355993	0.409373	0.089407	0.178152	0.228771	0.435886	0.459144	0.447991	0.0545068	0.14688	0.189768	0.20153	0.317779	0.0938722	0.120775	0.102391	0.0570118	0.0602891
EUC_TP_078	Wynigen_335	33.1643	33.3082	33.3082	44.4079	66.7905	93.7289	98.6837	6.04136	68.2762	84.9047	98.1197	95.0424	91.518	5.3995	40.3875	60.6751	70.456	85.6687	32.0589	39.6913	54.5918	45.8544	49.8358	38.8154	30.9681	0.0756446	0.0658565	0.0658565	0.101991	0.208121	0.36731	0.424961	0.0956903	0.232026	0.319079	0.56177	0.461647	0.454511	0.0498548	0.159685	0.211344	0.229825	0.295783	0.085482	0.11736	0.103529	0.055083	0.0563217
EUC_TP_079	Zaeziwil_125	32.5614	33.746	33.746	54.6206	73.7783	94.5384	98.9284	7.65786	71.781	87.612	97.364	93.9504	90.3331	7.56601	40.6106	60.3747	70.3488	84.9232	33.9167	41.4567	58.1211	50.8687	55.3053	44.7269	31.6851	0.0688325	0.0612478	0.0612478	0.0925853	0.195761	0.349833	0.413493	0.102116	0.216814	0.30185	0.517572	0.433835	0.421169	0.0543697	0.151106	0.203764	0.226465	0.366585	0.0915903	0.12021	0.105284	0.0569311	0.0612849
EUC_TP_080	Zaeziwil_127	36.7658	37.924	37.924	50.4724	68.2873	93.809	98.9071	6.99931	71.5151	89.2915	97.4711	93.8167	89.5859	6.38942	46.3828	64.6472	74.968	84.9232	34.2469	41.6623	60.9575	49.0768	55.9489	46.3487	36.0621	0.0710713	0.0618283	0.0618283	0.103411	0.199231	0.328113	0.36993	0.0925909	0.237283	0.320353	0.544702	0.438229	0.415842	0.0543608	0.147075	0.190927	0.214709	0.309869	0.0855125	0.112303	0.0986447	0.0565488	0.0602473
EUC_TP_081	Aa 3100	33.2693	33.3082	33.3082	45.4717	63.2694	89.2426	NA	5.2354	54.5599	75.0124	97.1891	93.8116	89.8898	5.62218	33.2534	49.7013	59.418	85.3684	25.2176	33.1025	51.4032	39.263	39.4595	28.9564	20.7867	0.0789132	0.0698108	0.0698108	0.110373	0.19324	0.332856	0.386086	0.0982507	0.200188	0.279314	0.500097	0.448091	0.434393	0.0543047	0.149499	0.199648	0.210459	0.335095	0.0874759	0.106463	0.0897062	0.0503449	0.0557691
EUC_TP_082	Aa 3148	35.3898	35.5087	35.5087	43.7244	67.5621	92.3913	98.8426	4.01212	59.8737	81.3912	97.9225	93.9468	90.158	4.68502	30.8525	49.0247	61.3461	87.6278	26.6179	34.4564	45.7471	45.2375	48.326	28.0427	19.5946	0.0731119	0.0603592	0.0603592	0.077683	0.171605	0.313036	0.389097	0.0935294	0.186216	0.263737	0.482198	0.457836	0.436633	0.049018	0.113299	0.168426	0.19569	0.307202	0.0722776	0.0815268	0.0689037	0.0389205	0.038784
EUC_TP_083	Aa 3149	33.4024	33.9553	33.9553	44.5986	63.1079	91.2172	98.756	3.7073	54.8928	72.4115	97.1495	93.9303	NA	5.43635	30.7	58.985	67.6166	88.5239	26.3605	33.0149	58.3203	50.7729	45.9749	36.1588	28.5451	0.0639416	0.0589886	0.0589886	0.0919069	0.173518	0.308038	0.375342	0.0864565	0.197518	0.266035	0.509829	0.468645	0.449073	0.0537881	0.105457	0.133962	0.160468	0.297304	0.088532	0.0968185	0.0869882	0.0464906	0.050736
EUC_TP_084	AA 32	40.3119	41.8728	41.8728	55.2439	77.1142	93.9389	99.0489	2.59712	52.2748	73.0449	96.9407	95.1391	90.8935	3.87498	33.0297	56.3768	68.1022	87.014	37.2923	46.1426	57.7434	51.9339	56.11	46.7761	38.6753	0.067009	0.0603607	0.0603607	0.084865	0.159034	0.279187	0.335109	0.0934887	0.12944	0.158733	0.30281	0.440003	0.422469	0.0516376	0.109156	0.12858	0.139531	0.270988	0.0813283	0.0986172	0.0887188	0.0527826	0.0551818
EUC_TP_085	Aa 3459	34.0053	33.2039	33.2039	46.3237	66.3494	95.6093	99.1645	2.74827	60.8179	77.3994	98.2268	96.0793	92.7578	4.87647	38.9303	57.7813	66.8403	90.673	41.0287	47.5152	62.7861	52.6379	59.2468	47.5151	40.4836	0.0648866	0.0603502	0.0603502	0.0810995	0.159484	0.266621	0.320307	0.0904325	0.147813	0.187333	0.350905	0.44286	0.425406	0.0531416	0.129668	0.158662	0.16676	0.281	0.092898	0.121614	0.106607	0.0567167	0.0618239
EUC_TP_086	Aa 4190	21.9452	22.5705	22.5705	30.1506	51.0935	NA	NA	5.02372	52.2501	73.9027	97.21	94.2388	89.5433	4.26275	25.7419	43.0574	51.9754	80.3548	23.7227	29.446	40.2348	36.6616	34.4727	26.6034	16.3656	0.0540073	0.055097	0.055097	0.0669771	0.108484	0.208927	0.32447	0.0858056	0.147211	0.213699	0.387347	0.448531	0.431662	0.0508637	0.0870798	0.126557	0.140065	0.268748	0.074198	0.0801387	0.0702671	0.0460418	0.0480559
EUC_TP_087	Aa 4292	25.5093	25.1685	25.1685	41.3521	62.215	89.8702	98.6175	4.25155	54.2957	76.8442	97.3456	93.4642	89.8135	5.94003	35.229	53.4617	61.2028	85.5389	31.4386	34.3878	46.2986	45.2744	46.2967	36.5446	22.4492	0.0490877	0.0464878	0.0464878	0.0626665	0.112034	0.237066	0.30894	0.0857847	0.14333	0.190342	0.36357	0.432837	0.417202	0.0536761	0.103877	0.136893	0.14713	0.242155	0.0781703	0.090344	0.0780898	0.0452296	0.0487887
EUC_TP_088	Aa 4298	34.0332	35.3127	35.3127	49.8654	72.9909	93.58	98.8198	7.13334	71.4628	89.47	98.2214	94.0194	89.7608	8.43258	49.2204	65.9402	76.0977	86.8787	32.0919	40.5643	50.7143	45.6211	49.5143	35.5753	22.836	0.0639728	0.0577266	0.0577266	0.0933631	0.190692	0.348283	0.409683	0.102697	0.216581	0.293571	0.586349	0.474098	0.452502	0.0564594	0.152646	0.198657	0.212832	0.319627	0.0907865	0.107102	0.0889853	0.053053	0.0561568
EUC_TP_089	Aa 4351	21.9171	22.1326	22.1326	27.555	45.9849	NA	NA	2.98816	49.4291	72.5661	97.2621	94.4316	88.9248	5.25309	28.2581	42.8759	65.3915	84.5426	25.5506	31.7299	43.8757	45.2091	40.4249	32.8359	19.264	0.0689714	0.0633326	0.0633326	0.0825439	0.115505	0.219039	0.295761	0.0922996	0.156802	0.20611	0.487329	0.452868	0.441503	0.0584557	0.122685	0.154609	0.184707	0.295063	0.0837623	0.09761	0.0873861	0.0547364	0.0585537
EUC_TP_090	Aa 4379 Britta	30.5547	30.7043	30.7043	50.3215	73.3652	95.8801	99.278	1.79884	52.1639	71.053	98.1837	95.4403	92.4805	8.13229	43.9813	63.1481	73.4747	94.2678	43.2181	49.2122	61.2692	48.3461	50.4794	39.6903	28.539	0.0591346	0.0563379	0.0563379	0.088006	0.176299	0.325024	0.413641	0.0837971	0.15906	0.19877	0.367058	0.435798	0.432527	0.0566673	0.143576	0.191439	0.191654	0.255467	0.0938672	0.121351	0.0980446	0.053009	0.0518838
EUC_TP_091	Aa 4390	38.6581	41.0571	41.0571	47.9465	71.6887	92.1482	98.0855	1.27308	48.2429	74.6232	96.8816	95.4649	91.3664	3.41951	34.2055	55.6584	66.5772	94.8536	45.8828	49.4179	65.2127	60.3399	66.8882	60.4484	46.3341	0.0665966	0.0570393	0.0570393	0.074925	0.123255	0.23212	0.294834	0.0740976	0.102359	0.129562	0.336636	0.418545	0.413358	0.0491039	0.0810659	0.0966196	0.101487	0.176708	0.0752262	0.0834207	0.0824611	0.0528259	0.0616719
EUC_TP_092	Aa 4400	25.8185	26.5676	26.5676	35.2366	55.9074	NA	NA	8.6471	45.8028	64.3309	NA	94.8898	91.5922	4.74606	26.933	41.9848	NA	82.7183	30.2088	36.8542	48.8878	41.5553	42.185	31.0153	20.9239	0.0455617	0.041568	0.041568	0.0544221	0.094968	0.187992	0.335645	0.0770472	0.098859	0.119101	0.295059	0.425061	0.42055	0.0507772	0.0825396	0.0940191	0.0926152	0.231945	NA	NA	0.0669669	0.0371657	0.0383929
EUC_TP_093	Aa 4444	33.059	32.7861	32.7861	48.2045	72.5173	95.217	99.2272	1.98715	62.289	81.1969	98.2804	95.9731	92.5171	4.78743	39.47	60.7755	72.6822	95.9001	44.9256	49.9173	63.9682	54.4296	58.6835	43.7159	33.0615	0.0680017	0.0647912	0.0647912	0.0942265	0.1775	0.322841	0.402606	0.0884758	0.17569	0.230658	0.426959	0.463103	0.454923	0.0551716	0.12674	0.178207	0.18468	0.287644	0.0982292	0.123792	0.110486	0.0588767	0.060538
EUC_TP_094	Aa 4516	25.2036	27.166	27.166	40.9903	59.2679	94.8622	99.068	6.87281	59.6356	76.9933	98.0918	94.9044	90.6999	5.35582	49.5911	62.7931	70.2884	86.5447	39.9516	45.7118	58.9876	49.8446	55.6274	44.2813	35.2061	0.0628953	0.0589865	0.0589865	0.0906594	0.153745	0.279933	0.347665	0.0968267	0.172146	0.215337	0.38863	0.46726	0.444069	0.0557078	0.149607	0.185714	0.190904	0.347243	0.0939472	0.120959	0.0957785	0.0528294	0.0570449
EUC_TP_095	Aa 4519	56.0787	56.8085	56.8085	71.6025	88.0648	96.4902	99.116	2.35496	67.1163	84.3882	97.7445	95.8211	92.3893	5.88098	49.9429	69.9475	78.6668	94.3649	44.0904	56.9865	71.2172	58.0668	71.6338	55.633	48.3724	0.0669819	0.0632572	0.0632572	0.0879974	0.162811	0.312487	0.3863	0.0888966	0.12405	0.159964	0.330935	0.435181	0.422836	0.0566348	0.101565	0.117784	0.125037	0.278481	0.0854891	0.097443	0.090535	0.0602169	0.0641447
EUC_TP_097	Aa 4528	37.1584	36.6505	36.6505	33.049	59.5835	89.9212	98.4113	5.6026	51.0891	76.1162	96.1577	94.6388	90.5764	3.91218	24.8953	42.5716	55.3336	85.3344	34.5382	35.23	49.4701	49.3101	54.9835	45.8269	38.2949	0.0506222	0.0477987	0.0477987	0.0578933	0.0929828	0.192611	0.278424	0.0821682	0.105467	0.142463	0.429378	0.428908	0.404868	0.0516926	0.0825268	0.0855955	0.0940004	0.259516	0.0774456	0.0908143	0.0727721	0.048517	0.0517705
EUC_TP_098	Aa 4939	32.8896	45.2148	45.2148	57.0188	77.2595	95.6693	99.1771	1.79159	59.7656	78.2135	98.2268	96.0749	92.7245	7.28727	51.57	66.7108	75.9119	95.9096	49.0942	55.8883	68.5381	58.7814	64.8772	52.4516	40.2932	0.0766838	0.0663949	0.0663949	0.0989694	0.176933	0.29294	0.368702	0.0881503	0.131637	0.172603	0.333299	0.452797	0.449008	0.0551712	0.12709	0.155265	0.162267	0.285087	0.0878698	0.108738	0.0957012	0.0537436	0.0601843
EUC_TP_099	Aa 5674	31.931	33.1196	33.1196	40.5564	67.6435	94.8083	99.1807	2.60134	50.1269	71.883	97.8983	94.6868	91.3074	7.59022	48.9099	69.0774	78.1964	93.7849	38.2134	47.0158	68.2064	54.8363	60.2924	50.5342	41.1052	0.0775472	0.0661898	0.0661898	0.115491	0.19316	0.320172	0.400168	0.0885364	0.165528	0.20664	0.415145	0.463279	0.446552	0.056461	0.177152	0.231241	0.232887	0.366447	0.0856636	0.11332	0.0990964	0.0509966	0.0544624
EUC_TP_100	Aa 5675	30.1437	32.5972	32.5972	45.0035	70.9292	94.4847	99.0831	2.26561	60.1176	81.7553	98.3285	95.7326	91.3419	7.51412	45.9553	65.3923	75.1493	94.7083	40.684	49.967	70.4916	56.1161	62.1425	49.2674	41.1055	0.0769348	0.0679556	0.0679556	0.0924564	0.186707	0.334429	0.395172	0.0898026	0.169436	0.234095	0.497967	0.465327	0.44096	0.0546371	0.145472	0.198383	0.223692	0.344583	0.090165	0.125681	0.107701	0.0564553	0.062247
EUC_TP_101	Aa 5676	42.3091	43.0216	43.0216	54.6738	77.6085	95.9968	98.8121	3.4096	50.5402	72.8842	96.2867	95.5938	91.9449	4.4002	40.3712	63.1436	74.0281	92.8803	44.5297	51.9078	62.077	56.6696	64.5554	53.4426	46.954	0.0611978	0.0586459	0.0586459	0.0705467	0.121435	0.250777	0.337839	0.0924513	0.10153	0.132463	0.265979	0.433464	0.415914	0.0546529	0.102666	0.121631	0.134659	0.266714	0.0831927	0.0968546	0.0868529	0.0574756	0.0603902
EUC_TP_102	Aa 5677	31.7975	33.726	33.726	40.0736	65.5895	92.9076	98.522	2.89546	57.8439	76.4772	98.0661	95.064	90.8134	8.40687	49.2044	70.2334	80.6606	91.2718	39.4421	49.0938	67.041	51.102	56.2707	43.481	35.3452	0.0641393	0.058989	0.058989	0.0910761	0.18339	0.326694	0.409891	0.0880073	0.178683	0.234554	0.473853	0.457797	0.435016	0.0560002	0.176282	0.242249	0.246671	0.375759	0.0946435	0.128453	0.113479	0.0558224	0.0599371
EUC_TP_103	Aa 5678	37.2916	38.9683	38.9683	58.1295	78.2209	94.8971	99.1379	6.46166	69.3274	86.8559	98.4357	95.267	90.8819	8.07971	53.6158	71.215	81.1694	91.722	42.5734	54.4967	72.1464	57.652	64.1535	52.6828	40.4395	0.0759989	0.0668595	0.0668595	0.115191	0.240984	0.39456	0.419275	0.0942497	0.206496	0.279846	0.52952	0.448738	0.424505	0.0540651	0.161159	0.207737	0.217706	0.327909	0.0909045	0.119146	0.10552	0.0579357	0.0611587
EUC_TP_104	Aa 5746 Harmonie	30.4494	31.7485	31.7485	51.9691	73.155	95.5524	99.183	4.52039	66.7175	86.7042	98.4049	95.5509	92.0635	10.8057	58.8501	75.5333	85.6329	95.5601	44.5269	53.8793	71.67	54.6815	61.0966	47.2588	38.1494	0.060344	0.0539199	0.0539199	0.0890083	0.183301	0.328754	0.401903	0.0891966	0.205048	0.271958	0.512939	0.475753	0.477762	0.0556747	0.17722	0.238718	0.236152	0.364957	0.09903	0.135845	0.119713	0.0558637	0.0582844
EUC_TP_105	Aa4380 Altaswede	18.1515	17.7531	17.7531	35.2634	53.2361	90.9803	98.538	4.96817	56.1019	71.3556	97.7969	95.7447	90.9148	7.0641	33.9829	49.6589	57.8776	84.5188	41.1031	43.0355	50.0019	42.1387	42.9183	32.0126	18.7382	0.0478446	0.0467678	0.0467678	0.0705768	0.174972	0.293132	0.375838	0.0719237	0.146891	0.18538	0.304471	0.396202	0.400236	0.0563106	0.138031	0.16632	0.164168	0.227674	0.0902336	0.104274	0.0891734	0.0470171	0.0467932
EUC_TP_106	S543 AberRuby	36.6608	38.0283	38.0283	52.4677	75.9278	95.25	99.106	4.45269	61.2284	83.8147	98.007	94.7078	91.0283	4.44383	31.6369	52.1129	61.7013	88.559	29.4512	39.6721	60.0121	49.1409	55.3053	42.3049	30.5434	0.0617966	0.0549428	0.0549428	0.0823244	0.165943	0.301845	0.370057	0.0964913	0.196508	0.270011	0.516494	0.420988	0.409877	0.049385	0.11688	0.157714	0.183998	0.285889	0.0822613	0.0981151	0.084603	0.0490418	0.054584
EUC_TP_107	Aa 4940 Broadway	39.9963	39.7839	39.7839	52.271	70.4618	94.9392	99.207	4.1907	55.385	75.3546	97.6373	94.3863	89.5071	5.54659	38.2034	60.1291	66.7432	89.2894	37.9751	44.0834	59.2405	50.2701	58.7643	44.3527	37.3432	0.0733553	0.0642353	0.0642353	0.119377	0.223906	0.361338	0.42104	0.0976521	0.185064	0.237799	0.432833	0.45323	0.423824	0.0543341	0.128939	0.171678	0.197348	0.253687	0.0920387	0.120639	0.104637	0.0598153	0.064711
EUC_TP_108	TP9525	43.2832	43.146	43.146	59.093	78.5838	95.1393	99.1319	7.39053	70.9943	87.5889	98.3285	95.7089	91.8494	12.2061	61.8463	76.2251	83.6346	93.6023	45.7951	54.771	70.1764	57.4601	61.3381	50.1005	39.2975	0.0746327	0.0642064	0.0642064	0.119423	0.2201	0.35658	0.416419	0.10469	0.200933	0.261779	0.502958	0.461964	0.447964	0.0570682	0.171568	0.229553	0.24727	0.35351	0.0948904	0.12468	0.103597	0.0561661	0.0579511
EUC_TP_109	TP9645	45.1653	46.2664	46.2664	67.8621	83.6734	96.0601	99.2168	6.73356	78.9068	90.4494	97.8153	95.7158	92.2739	10.9258	59.1104	74.8823	85.5723	92.9303	44.2188	53.5362	73.4824	56.3502	71.1511	56.1557	50.5198	0.0948522	0.0844264	0.0844264	0.163298	0.265901	0.3972	0.424289	0.105824	0.254865	0.336105	0.585099	0.46684	0.447143	0.0573839	0.178581	0.23605	0.2406	0.370562	0.101454	0.137026	0.122462	0.0701647	0.0801416
EUC_TP_110	TP9445	37.0535	38.2172	38.2172	50.2112	75.2083	95.3911	99.0784	7.54521	68.4661	86.5585	97.9054	95.5771	92.0784	10.3747	56.7097	73.3555	82.8995	91.2038	42.87	51.2214	68.5381	57.6295	61.5793	48.4639	39.8176	0.0754074	0.0658828	0.0658828	0.106479	0.215241	0.354721	0.412639	0.102036	0.204804	0.280787	0.506423	0.445145	0.430665	0.0581376	0.176284	0.232931	0.240557	0.346561	0.10292	0.139551	0.114725	0.0597725	0.0631935
EUC_TP_111	TP9735	37.8942	37.7994	37.7994	49.7365	67.8264	91.4728	98.42	8.23329	71.2319	88.1254	96.8335	94.9109	89.1386	11.3965	50.4804	67.772	75.2363	88.2369	44.2852	48.2701	70.0352	58.9094	68.2556	58.4819	41.9774	0.0800701	0.0682538	0.0682538	0.133051	0.224593	0.354485	0.371126	0.0977132	0.235657	0.313024	0.543885	0.446538	0.428951	0.0581863	0.174112	0.208161	0.219918	0.316124	0.0996786	0.129362	0.113467	0.0667681	0.0746202
EUC_TP_112	TP9315	40.9705	41.6839	41.6839	59.4634	75.6485	93.9713	98.755	8.43224	68.7009	82.5068	96.9888	95.0706	90.1394	9.72429	49.9215	70.0702	76.882	90.5973	41.437	48.8003	68.0491	55.6041	63.3491	50.9299	42.1522	0.0860229	0.0744407	0.0744407	0.167451	0.275013	0.389801	0.412878	0.102634	0.243635	0.323819	0.522622	0.414942	0.408928	0.0567572	0.181001	0.24257	0.24667	0.347271	0.0995081	0.137738	0.11423	0.0675518	0.0745735
EUC_TP_113	Gumpensteiner Rotklee	34.3205	35.5013	35.5013	50.9324	68.2139	91.3986	98.7596	6.25328	61.3811	82.231	97.6908	95.5663	91.7243	11.8103	52.4946	67.0291	73.7073	85.732	38.5851	42.711	57.6645	48.2861	49.1119	38.2174	25.7345	0.0618365	0.0522051	0.0522051	0.100589	0.196521	0.334875	0.39732	0.0906357	0.183036	0.2397	0.457624	0.462485	0.446301	0.0541156	0.164615	0.205388	0.211787	0.371495	0.0914177	0.113581	0.0909087	0.0448822	0.0478041
EUC_TP_114	Cinnamon Plus	29.2932	29.2419	29.2419	50.3243	72.9747	95.3461	99.1575	2.6241	56.1991	73.1405	96.9045	95.2262	91.3021	7.80211	47.3328	69.6918	80.5169	94.5118	39.3185	47.4965	66.0756	51.61	54.7423	43.0695	31.584	0.0756464	0.0671407	0.0671407	0.106662	0.203645	0.361595	0.434663	0.0966406	0.17029	0.221787	0.425742	0.464739	0.443652	0.052537	0.151173	0.218322	0.215242	0.37768	0.0907725	0.119016	0.102767	0.0555474	0.0568001
EUC_TP_115	DFRC11	22.6531	23.6994	23.6994	37.6742	64.0236	92.6847	99.1078	2.59276	60.4417	79.5104	98.0124	95.399	91.2937	9.22887	53.5794	70.3457	80.6137	93.378	40.7242	49.2311	67.6714	53.7897	55.8686	43.3559	31.4438	0.0672971	0.0590976	0.0590976	0.0909301	0.18007	0.327955	0.412131	0.0822083	0.180474	0.240114	0.502049	0.494972	0.438022	0.0573498	0.171919	0.226988	0.229996	0.390562	0.100819	0.136459	0.122452	0.0559019	0.0597272
EUC_TP_116	DFRC12	30.6596	30.2864	30.2864	44.7465	66.474	93.4315	99.0705	1.76458	54.356	71.0442	98.0548	95.9242	91.8378	11.8145	55.1785	72.8574	83.7096	92.6347	39.7007	51.8889	67.4151	56.2815	54.2599	45.1204	37.1981	0.0697912	0.0620296	0.0620296	0.0941316	0.186505	0.32536	0.402953	0.0942766	0.176003	0.230646	0.429709	0.475192	0.455096	0.0559499	0.175772	0.232131	0.23352	0.422974	0.0993298	0.141883	0.117235	0.060599	0.0641186
EUC_TP_117	DFRC13	23.7223	24.4374	24.4374	43.5317	70.0598	94.1648	99.1913	3.06106	70.6996	87.7421	98.5656	96.1881	92.6252	13.1343	63.9506	76.3263	86.0662	94.5293	46.988	58.3402	75.6886	54.0417	57.4772	45.6235	34.5337	0.0768502	0.0689041	0.0689041	0.0840704	0.168327	0.321159	0.387354	0.0873871	0.189684	0.246749	0.461251	0.496727	0.467056	0.0592043	0.18867	0.255128	0.256491	0.411819	0.103515	0.147048	0.123439	0.0576745	0.060427
EUC_TP_118	DFRC14	30.144	29.9862	29.9862	47.8804	70.4227	94.777	99.1457	3.3164	59.7499	77.6515	98.1562	95.9141	92.609	11.4458	57.8688	76.9923	83.7592	94.653	47.2491	53.879	68.2067	52.2127	53.777	43.1946	32.4464	0.0716387	0.0618361	0.0618361	0.0949706	0.18959	0.330572	0.393521	0.0918823	0.183001	0.235538	0.447115	0.497531	0.482705	0.0587588	0.184467	0.242047	0.242363	0.399921	0.10185	0.142179	0.119045	0.0551629	0.0578118
EUC_TP_119	DFRC15	26.4651	28.3152	28.3152	48.588	72.0787	95.585	99.0669	3.67797	52.9622	70.882	98.1562	96.0062	92.2482	10.4979	57.1288	75.942	84.5703	94.6402	41.5295	53.8102	68.9945	54.5164	57.4772	43.4592	35.6818	0.0675133	0.0588819	0.0588819	0.100833	0.187399	0.333346	0.398501	0.0984886	0.160592	0.207158	0.407585	0.481417	0.462488	0.0609584	0.170375	0.235729	0.234121	0.374338	0.0993945	0.129368	0.117749	0.0563735	0.0603609
EUC_TP_120	FF 9615	25.404	25.7952	25.7952	44.3171	67.1835	94.8699	98.9628	3.58536	57.7189	75.3805	98.0299	95.1573	91.4969	11.7802	57.7088	74.1041	83.1245	95.4661	44.8734	52.232	71.1972	51.866	58.0402	48.54	36.0564	0.0782402	0.0669525	0.0669525	0.112064	0.210582	0.354031	0.422645	0.0967508	0.194756	0.241394	0.473523	0.511609	0.496524	0.05813	0.189544	0.238086	0.233253	0.414686	0.10561	0.14962	0.122	0.0638267	0.0653816
EUC_TP_121	Marathon	22.576	23.3019	23.3019	39.5473	62.987	91.8795	98.3636	2.75183	61.1954	82.7892	98.275	95.7805	91.9737	8.71927	56.1852	75.0864	83.6543	94.3566	42.8751	53.3299	66.2367	52.1486	54.5817	42.0596	26.642	0.0571656	0.0526386	0.0526386	0.0708852	0.154852	0.294494	0.386323	0.0915269	0.189955	0.250929	0.495775	0.490493	0.456981	0.0571183	0.177779	0.241399	0.247251	0.382654	0.0942342	0.124103	0.112258	0.0498012	0.0497873
EUC_TP_122	Starfire I	35.3715	34.5614	34.5614	43.5022	64.5323	93.3752	98.9232	3.94683	65.8908	84.5289	98.1732	94.9564	90.5221	10.4106	52.8589	70.6426	78.3051	91.8825	42.2676	50.8095	68.8533	55.7094	65.601	48.8092	36.7722	0.0803857	0.0699279	0.0699279	0.123604	0.207792	0.353012	0.410753	0.0945461	0.214925	0.289271	0.520036	0.446669	0.431273	0.0573455	0.169436	0.234001	0.243628	0.341697	0.0944302	0.125032	0.113449	0.0566104	0.0626866
EUC_TP_123	Starfire II	33.8229	32.8061	32.8061	52.7907	76.2907	95.7358	99.1844	3.39124	58.5866	78.8903	98.007	95.7162	92.2366	10.5137	58.7686	76.5124	84.6093	94.388	47.0757	59.095	73.407	57.5881	63.6706	47.3479	38.3461	0.0751866	0.0602805	0.0602805	0.0980421	0.209069	0.365589	0.431412	0.0957243	0.175652	0.236431	0.470492	0.469426	0.449738	0.0588727	0.186959	0.245784	0.250694	0.353105	0.104867	0.145032	0.124255	0.0606546	0.0641177
EUC_TP_124	GnRk0729	25.2807	25.3704	25.3704	44.0995	65.0471	93.788	99.073	1.8338	55.1909	76.3179	98.0661	95.412	91.9409	5.46749	35.3748	55.6551	65.9977	94.1671	44.0374	48.888	57.2706	48.99	48.8707	36.5899	20.7864	0.0519695	0.0500868	0.0500868	0.0656234	0.120108	0.248232	0.336933	0.0753077	0.132049	0.180025	0.33591	0.480558	0.463258	0.0544305	0.11492	0.138512	0.144067	0.248807	0.0844168	0.0946871	0.0791755	0.0458723	0.0449093
EUC_TP_125	GnRk0747	40.4172	41.0371	41.0371	56.3732	72.9604	93.8277	98.8326	4.80155	60.215	76.0022	97.1551	95.9548	92.5614	10.5056	53.9304	73.6146	80.6232	94.7955	44.5981	51.2899	67.2775	50.5259	59.3273	45.3321	35.2499	0.0764665	0.0634038	0.0634038	0.111589	0.213968	0.367156	0.407057	0.0942405	0.192929	0.24352	0.421476	0.433163	0.419109	0.0544245	0.167714	0.23495	0.236518	0.289842	0.094871	0.124939	0.0981871	0.0558851	0.0628028
EUC_TP_126	KvRk0201	26.9624	27.5638	27.5638	46.0051	68.2644	94.7681	99.1524	3.08759	57.6146	78.8388	97.691	94.4661	90.1857	5.8546	39.2963	61.168	71.9816	93.3652	46.229	52.2509	64.0469	50.9099	52.4901	43.2149	30.2068	0.0564314	0.053621	0.053621	0.0734655	0.134705	0.26472	0.340655	0.0964305	0.151187	0.181586	0.360952	0.476105	0.448743	0.0554445	0.12816	0.168305	0.174145	0.265895	0.0961473	0.116992	0.101127	0.0524841	0.0530343
EUC_TP_127	LGRk8801	21.4969	24.535	24.535	38.1196	60.5005	90.4672	98.5148	3.31201	57.0005	78.9397	98.2804	95.4911	91.9419	9.24052	48.6768	63.8915	72.1787	92.871	43.7531	49.3684	62.077	51.23	51.4445	41.7555	31.2535	0.052954	0.0508531	0.0508531	0.0722446	0.119078	0.22989	0.311859	0.0807243	0.148762	0.194737	0.361422	0.463457	0.449571	0.058304	0.156881	0.191053	0.187287	0.299276	0.0951661	0.115119	0.103594	0.0536172	0.0540182
EUC_TP_128	LGRk9415	23.8276	24.2285	24.2285	41.2116	65.3142	94.4298	99.0856	3.82532	52.273	72.7552	97.9902	94.777	90.5451	6.29954	37.1935	54.7411	64.4979	93.5261	41.5837	45.8494	54.7294	46.9383	45.3316	35.9183	23.4959	0.058809	0.0541607	0.0541607	0.0727804	0.125296	0.268509	0.353211	0.0946741	0.146938	0.189311	0.319401	0.451722	0.434049	0.0537598	0.12803	0.15538	0.167305	0.249997	0.0878553	0.104194	0.0857259	0.0499881	0.0503035
EUC_TP_129	Linus	26.0168	26.3106	26.3106	44.6033	66.9991	94.2197	99.0517	2.36148	59.2686	78.5541	98.0126	96.2977	92.8739	7.48749	46.4967	63.1587	72.5583	96.0086	43.9774	50.3291	62.3135	50.1421	54.9838	40.5328	30.3018	0.0541873	0.0483394	0.0483394	0.0758477	0.148351	0.280766	0.361657	0.0822036	0.156023	0.199433	0.37915	0.437551	0.427665	0.0541832	0.136347	0.166716	0.167875	0.248448	0.0918515	0.109238	0.0881443	0.0496616	0.0516223
EUC_TP_130	LøRk0286	21.3046	22.2443	22.2443	43.2411	64.8754	94.3029	99.1728	1.70296	54.6277	73.1057	97.8155	95.0838	91.7706	6.52877	44.8998	61.8245	71.3061	95.2561	44.291	48.526	61.742	50.8419	49.0314	40.5822	29.3003	0.0545556	0.0557144	0.0557144	0.0804582	0.140755	0.27879	0.364049	0.0785346	0.140841	0.182092	0.423681	0.434856	0.43016	0.0567456	0.130715	0.170025	0.173987	0.241688	0.0872914	0.099961	0.0877575	0.0524661	0.0529005
EUC_TP_131	LøRk0287	25.8062	26.7285	26.7285	44.268	69.142	94.7903	99.1523	2.44444	59.3546	77.7813	98.1196	95.1145	90.7428	8.8587	46.5024	66.3197	75.1422	93.8024	39.5288	45.9368	61.3681	54.3016	56.7533	44.8931	31.4438	0.0608357	0.057829	0.057829	0.0944463	0.177184	0.317636	0.412029	0.0868932	0.167304	0.223602	0.466387	0.483359	0.47627	0.0597302	0.170321	0.220272	0.213425	0.343851	0.099482	0.129036	0.112142	0.0557333	0.0590999
EUC_TP_132	LøRk0390	24.563	24.8553	24.8553	41.329	64.3072	93.8607	99.1641	2.99155	52.1227	71.3285	98.1837	95.701	91.9858	8.02884	45.115	60.3531	68.1656	95.0624	45.3608	47.8399	60.4814	50.97	50.4794	41.5083	27.0166	0.0477508	0.0491864	0.0491864	0.0679501	0.11878	0.248754	0.327591	0.0846818	0.134983	0.178694	0.309115	0.441612	0.425834	0.0550226	0.127197	0.159793	0.162885	0.249097	0.0896664	0.109042	0.0900218	0.0507731	0.0515445
EUC_TP_133	LøRk9206	28.0183	28.902	28.902	40.8618	60.3462	NA	NA	2.55137	59.3043	78.2517	98.0272	95.8014	92.2944	NA	61.8719	74.3014	80.356	93.5507	49.4434	53.666	67.3338	54.4599	57.4831	44.744	34.5122	0.0541108	0.0545616	0.0545616	0.0753987	0.136373	0.265925	0.333452	0.0735947	0.149789	0.191788	0.352863	0.427697	0.409149	0.0561369	0.162136	0.195974	0.194186	0.268428	0.0923908	0.120927	0.0962514	0.0533557	0.0534383
EUC_TP_134	LøRk9207	33.9282	34.1639	34.1639	41.7436	64.0997	95.4023	99.0985	4.36868	54.4398	74.7264	97.4471	95.3056	91.8582	4.13041	34.187	54.1322	61.2345	90.2019	40.6946	44.4077	58.5937	52.7245	57.236	45.7406	37.2041	0.0559196	0.0514588	0.0514588	0.060647	0.107244	0.202563	0.271835	0.0821913	0.11273	0.138807	0.282642	0.450356	0.428483	0.0497009	0.0959972	0.111171	0.110027	0.227218	0.0752818	0.0854565	0.0753469	0.0458296	0.0517292
EUC_TP_135	LøRk9625	21.5149	22.4529	22.4529	45.412	67.9057	93.8875	98.9304	2.00628	63.5952	83.9051	98.4586	95.7068	92.5677	5.552	41.1155	60.0096	69.8087	95.07	39.9524	45.369	56.6204	46.8105	46.4576	36.5166	21.9733	0.0508954	0.0490514	0.0490514	0.0719821	0.134302	0.271597	0.347761	0.0884384	0.171955	0.230642	0.412696	0.467173	0.445084	0.0554199	0.145683	0.186553	0.181741	0.274377	0.0928283	0.11399	0.0974398	0.0504058	0.0534265
EUC_TP_136	LøRk9627	31.3774	30.9061	30.9061	34.3864	56.5958	93.6571	98.9329	3.15496	55.7212	78.7026	98.0661	94.9744	91.2535	4.1222	30.4372	49.168	61.0439	91.3361	35.0248	39.6225	52.3855	48.4782	55.225	43.8725	35.1549	0.0547387	0.0518846	0.0518846	0.0623966	0.108443	0.230978	0.328938	0.0821395	0.137559	0.17163	0.421804	0.45955	0.440978	0.0503434	0.0965194	0.121035	0.1268	0.284662	0.0793127	0.0917579	0.0792914	0.0500907	0.0563592
EUC_TP_137	LøRk9628	20.1484	22.244	22.244	40.1236	62.2087	92.1931	98.9825	2.33114	49.1984	71.3364	97.2746	95.588	92.1428	7.94025	44.5251	60.4271	67.6584	93.9411	46.0981	49.7614	58.0389	47.5781	48.0665	39.4062	26.2553	0.0509724	0.0490786	0.0490786	0.0679593	0.121328	0.243115	0.319016	0.0873224	0.129762	0.171053	0.321508	0.417491	0.410497	0.0535742	0.127044	0.150646	0.155081	0.248518	0.0873747	0.103953	0.0933661	0.0520502	0.0515211
EUC_TP_138	LøRk9753	26.6652	27.2573	27.2573	36.8502	59.1321	89.7511	98.3654	2.47923	54.0662	75.9314	96.6901	95.0741	91.2677	9.86047	48.6607	63.345	71.749	95.6027	47.4125	50.3105	59.9299	53.9137	52.0883	42.5908	29.3003	0.0497548	0.0504891	0.0504891	0.0653058	0.115005	0.236006	0.319703	0.085415	0.133784	0.174892	0.340151	0.424829	0.420102	0.056739	0.127114	0.154753	0.161065	0.25575	0.0888324	0.109111	0.0894544	0.0520074	0.0518322
EUC_TP_139	VåRk0401	26.3503	28.093	28.093	44.6201	68.5723	95.4873	99.1366	2.17513	53.4033	71.5517	98.2481	95.7273	91.0484	6.8146	40.8498	59.7606	68.6505	93.5884	44.5432	50.3792	63.1603	50.394	55.0641	43.3507	32.4407	0.0534561	0.0519486	0.0519486	0.0750367	0.13643	0.268239	0.337519	0.0827612	0.140977	0.180427	0.353375	0.431555	0.426343	0.0507067	0.111416	0.144634	0.152768	0.256619	0.0847457	0.107244	0.0831869	0.0504381	0.0515373
EUC_TP_140	VåRk0510	28.6444	30.4883	30.4883	43.2588	64.8514	91.061	98.5555	4.10225	61.0293	79.7193	98.0126	95.3315	91.486	12.6036	57.1396	72.1568	79.3679	93.3476	47.7778	56.6432	69.2472	55.5177	58.7641	45.3457	36.0112	0.074345	0.068388	0.068388	0.105024	0.193502	0.319334	0.359348	0.090762	0.211565	0.27365	0.421175	0.448762	0.429966	0.0546323	0.171506	0.223581	0.226593	0.326055	0.102899	0.128864	0.116286	0.0573433	0.0634421
EUC_TP_141	VåRk0512	18.5537	21.9237	21.9237	35.14	57.7499	91.1738	98.756	3.16289	53.4629	72.7205	98.0272	95.3881	90.6407	6.75599	38.1074	53.3734	62.6797	94.2321	45.0224	47.9956	63.5741	52.2539	55.4662	43.4067	31.7295	0.0552579	0.051664	0.051664	0.0712137	0.120782	0.24715	0.316952	0.0864626	0.14239	0.17911	0.358842	0.473004	0.455001	0.0518028	0.117801	0.149922	0.150344	0.273022	0.0878824	0.109483	0.0897413	0.0479325	0.0465925
EUC_TP_142	VåRk0513	24.8602	27.0414	27.0414	45.3827	66.6771	93.3787	99.0488	2.57722	59.8966	78.8581	98.2268	95.0947	91.6034	8.02016	47.0282	64.6108	74.0609	94.4272	44.2249	50.6722	60.1859	50.2062	55.3859	41.2625	28.2085	0.0491699	0.0455732	0.0455732	0.0655509	0.126922	0.250148	0.331863	0.0766808	0.144226	0.187431	0.37434	0.447121	0.43602	0.0529092	0.124597	0.160644	0.163794	0.24481	0.0847846	0.0994244	0.0841098	0.0496604	0.049441
EUC_TP_143	VåRk0624	30.3543	29.6727	29.6727	43.3243	66.6411	94.0881	99.1514	2.68216	52.8043	72.8508	96.9353	96.2516	92.9329	7.36987	42.5123	61.4821	74.3662	95.7768	44.329	52.0946	62.6123	48.1808	48.5489	40.9356	26.642	0.0564144	0.0500069	0.0500069	0.063882	0.108429	0.230961	0.316114	0.0864605	0.137584	0.181569	0.338189	0.440166	0.427158	0.0532454	0.139759	0.162867	0.163955	0.299783	0.0868627	0.105001	0.0942319	0.0492424	0.0512865
EUC_TP_144	VåRk0625	28.5395	30.6969	30.6969	51.0316	71.0149	94.9269	99.168	4.52734	62.192	83.4186	97.798	95.0055	90.9309	8.97595	49.1182	62.8775	71.0096	94.5259	42.409	47.3094	62.865	52.3819	53.6967	44.668	35.6305	0.0554535	0.052674	0.052674	0.0858139	0.183373	0.328996	0.397473	0.0907901	0.175722	0.244534	0.468329	0.429342	0.418731	0.0549769	0.156038	0.198813	0.210536	0.266516	0.0877286	0.110196	0.09651	0.0522002	0.0534228
EUC_TP_145	K 39	37.5789	38.7393	38.7393	50.4701	74.0048	95.6871	99.1483	4.53561	71.4185	87.7751	98.1732	95.5691	92.28	7.13011	53.7	72.9692	81.975	89.2905	34.5518	42.0934	57.7434	45.9185	49.9161	37.3705	26.0198	0.0882413	0.0795744	0.0795744	0.137857	0.271215	0.40845	0.451636	0.093603	0.267339	0.352014	0.620014	0.456324	0.454564	0.0588254	0.205039	0.27467	0.28708	0.366579	0.103268	0.145159	0.114972	0.0593409	0.0638345
EUC_TP_146	Diplomat	41.4681	42.186	42.186	61.9296	80.1663	96.0031	99.1449	6.04355	77.3475	91.0704	98.2804	94.9088	91.5926	12.0175	56.673	70.6575	78.174	90.1166	39.2387	47.2407	66.9623	52.1259	58.925	46.2746	37.7239	0.0798716	0.0681241	0.0681241	0.154051	0.288081	0.44261	0.509159	0.100534	0.252062	0.347659	0.605171	0.472637	0.468498	0.0611934	0.201372	0.25288	0.262173	0.40156	0.0951491	0.127463	0.112099	0.0568678	0.0623911
EUC_TP_147	SW 1479004	21.3916	22.8637	22.8637	39.9182	62.3693	90.9875	99.0557	2.04952	52.0966	72.9157	97.2086	95.064	91.2618	6.55787	38.4301	57.7448	69.1356	93.1499	40.1848	44.7013	53.4098	46.2384	45.3316	34.4	22.214	0.0501619	0.0480588	0.0480588	0.07449	0.144981	0.281074	0.366499	0.0720545	0.130477	0.180931	0.40234	0.430516	0.41926	0.0524338	0.135847	0.163638	0.161317	0.228773	0.0818203	0.0918526	0.0793288	0.0419291	0.0432094
EUC_TP_148	SW 1578301	28.3571	28.8373	28.8373	46.8511	69.2755	94.7976	99.14	2.8364	59.8457	77.5453	98.2749	95.9433	92.5315	7.64407	47.8268	66.6824	75.3274	94.2912	45.2001	52.1631	61.5879	52.0206	54.9838	42.4924	29.6871	0.0575601	0.0531921	0.0531921	0.0798621	0.15213	0.270919	0.344932	0.0983595	0.151577	0.19667	0.367454	0.456699	0.440818	0.0530943	0.141769	0.179769	0.177763	0.275271	0.0907475	0.104391	0.0872859	0.0510231	0.0471301
EUC_TP_149	SW 1678001	30.0109	30.6972	30.6972	49.0562	69.5365	94.0935	99.1787	1.76068	58.2033	76.7517	98.0126	96.0414	92.4072	5.76576	39.9384	59.9686	70.1555	94.7444	41.2	48.2014	59.9496	49.502	53.1337	41.1894	29.3505	0.0591681	0.0542007	0.0542007	0.0847404	0.160629	0.284473	0.381945	0.0861358	0.155151	0.188463	0.348089	0.444186	0.436466	0.0557999	0.135009	0.173257	0.172332	0.25476	0.090078	0.108336	0.0964967	0.0509643	0.0529412
EUC_TP_150	SW RK1092	31.195	33.6414	33.6414	46.1614	70.4206	94.9558	99.0056	2.65109	59.6935	81.1699	97.4712	95.1778	91.3302	4.73212	34.6782	54.7629	67.9188	92.1174	36.8787	45.9863	54.9692	49.4606	51.6056	41.5749	31.1144	0.0540756	0.0505229	0.0505229	0.0823587	0.157898	0.273432	0.334914	0.0881095	0.147111	0.200306	0.405631	0.455471	0.435184	0.0510835	0.11149	0.135979	0.150683	0.264551	0.0838148	0.0978789	0.0860782	0.0465456	0.0464832
EUC_TP_151	SW RK1117	27.0956	28.3149	28.3149	48.0069	70.1669	94.6869	99.1881	2.67619	56.4838	73.5349	97.4175	96.0289	92.2978	6.48184	44.7134	63.9558	73.5233	92.8112	40.7804	48.2511	57.5696	47.0928	50.1576	39.7193	29.2111	0.0503363	0.049988	0.049988	0.0679196	0.152232	0.294203	0.366693	0.0897458	0.161316	0.215308	0.384275	0.443466	0.4312	0.0527808	0.141213	0.1815	0.186256	0.286466	0.0892653	0.107501	0.0939755	0.0524235	0.0509461
EUC_TP_152	SW RK1118	33.7948	32.7857	32.7857	51.4362	74.6457	94.8426	99.0829	2.14371	57.4086	81.2156	97.9589	94.8858	90.9254	7.11704	45.0892	65.1549	76.7345	92.7545	44.2287	53.898	64.2832	53.3418	58.1205	44.0485	33.8225	0.0582737	0.0550241	0.0550241	0.0831903	0.168122	0.302649	0.378661	0.093017	0.172021	0.231225	0.458365	0.464951	0.452842	0.0561205	0.142395	0.182891	0.177949	0.2674	0.0951843	0.117018	0.101513	0.0529357	0.0568322
EUC_TP_153	SW RK1119	29.3985	31.4353	31.4353	48.1954	70.1486	94.4112	98.9652	3.44149	66.3634	84.2713	98.6193	96.2327	92.9119	6.24806	44.8627	62.6753	72.414	95.1086	45.4321	50.8596	62.1362	52.1859	53.536	43.2392	32.3453	0.0648255	0.0597949	0.0597949	0.0855336	0.165357	0.297471	0.357472	0.0892632	0.185214	0.234022	0.395766	0.452533	0.439376	0.055642	0.151765	0.187884	0.184632	0.27168	0.0905105	0.112585	0.0940562	0.0550877	0.0589679
EUC_TP_154	SW RK1120	31.4823	32.055	32.055	50.4451	74.7542	95.5359	99.16	2.19823	62.932	81.7175	98.3876	95.7526	92.21	6.4669	43.4912	63.9609	73.3255	95.5172	49.3337	55.4766	66.5684	48.99	55.8686	41.8632	26.0198	0.0622743	0.0559697	0.0559697	0.0799698	0.171592	0.30792	0.393133	0.0874681	0.158622	0.209145	0.436902	0.453274	0.439781	0.0561912	0.128969	0.154608	0.165687	0.246103	0.0911263	0.113698	0.0918341	0.0531996	0.0520626
EUC_TP_155	SW RK1121	33.6028	35.1951	35.1951	47.5081	70.4797	94.8282	99.124	1.83874	53.3401	72.6007	97.7083	94.6465	91.2277	5.99332	35.4988	53.1581	65.7634	94.2152	38.7716	44.2708	57.1722	46.1063	50.1576	36.8588	25.4943	0.0584376	0.0532954	0.0532954	0.0806087	0.157836	0.309191	0.391437	0.0904553	0.163904	0.216069	0.422836	0.511054	0.48517	0.0544602	0.125207	0.163551	0.165641	0.276094	0.0869925	0.105302	0.0916645	0.0513341	0.0545153
EUC_TP_156	SW RK1122	27.5062	28.093	28.093	51.3376	73.9965	95.5528	99.1831	2.05549	54.4738	72.5928	98.1837	94.5872	90.8649	9.70204	50.0323	63.9798	72.1205	96.446	48.1669	51.34	64.4211	51.7378	54.5817	41.7517	31.394	0.0573457	0.0485231	0.0485231	0.075006	0.143735	0.274403	0.36835	0.0833033	0.14851	0.192354	0.367949	0.443247	0.424424	0.0562374	0.140382	0.17665	0.179818	0.28475	0.0912936	0.113451	0.0941303	0.0509773	0.0521029
EUC_TP_157	SW RK1123	27.9267	27.5709	27.5709	38.0858	72.786	94.5759	99.0592	1.50405	44.1814	63.4454	96.5654	94.3663	89.5153	5.20732	28.232	59.5959	71.8383	87.3407	29.7347	37.9567	58.6083	47.0808	48.4335	30.66	22.5446	0.0590189	0.0539474	0.0539474	0.0730842	0.151785	0.275469	0.359365	0.0869187	0.150361	0.186249	0.352771	0.444706	0.436601	0.0523567	0.12494	0.152991	0.161192	0.235032	0.0798923	0.0898575	0.082363	0.0463286	0.0448885
EUC_TP_158	SW RK1124	23.9143	24.3261	24.3261	39.9366	61.1147	90.8268	98.9445	2.31879	52.5633	72.7826	98.1562	95.6385	91.7581	6.75415	42.8809	59.4125	67.1056	94.5604	45.3548	48.476	61.3679	51.5499	52.2489	38.5238	27.3521	0.0513368	0.047233	0.047233	0.0734454	0.141446	0.271046	0.344216	0.0852141	0.136195	0.181032	0.359136	0.449486	0.445703	0.0551688	0.131678	0.167321	0.169678	0.258175	0.0867218	0.10466	0.0856216	0.0462309	0.0474941
EUC_TP_159	SW RK1125	30.7649	31.1221	31.1221	50.4683	73.2906	95.4666	99.2159	1.71829	56.6484	75.7019	98.0297	95.8553	91.9561	8.96032	46.902	66.4862	75.3346	96.3133	45.1078	51.7516	64.8939	50.522	54.4208	42.9736	30.4423	0.0614528	0.0554134	0.0554134	0.0840848	0.180297	0.338581	0.420692	0.0904858	0.153314	0.201477	0.423255	0.442534	0.430638	0.0551191	0.13381	0.171193	0.173413	0.273605	0.0912472	0.116459	0.0998494	0.0506492	0.0531354
EUC_TP_160	SW RK1131	26.9906	28.3149	28.3149	45.6624	67.2192	93.9539	98.7886	3.65387	63.114	81.9887	98.4894	95.7833	91.9867	6.45846	43.0204	59.5858	69.5671	92.5644	42.0247	46.5352	57.2541	47.477	50.6403	37.5402	25.5003	0.0599539	0.0555419	0.0555419	0.0877129	0.169192	0.286525	0.349417	0.0872529	0.159082	0.203562	0.387331	0.463512	0.433225	0.0538683	0.130544	0.163911	0.172066	0.264733	0.0918983	0.107591	0.0937009	0.0501084	0.0494845
EUC_TP_161	SW RK1132	27.3833	28.1906	28.1906	44.8883	68.1892	94.7257	99.0922	2.52467	62.1449	81.4779	98.1197	95.09	91.3066	5.9331	47.0121	63.4262	73.4806	94.9465	45.4863	53.0743	65.5441	55.7735	58.2011	44.1877	34.0132	0.0607271	0.0563877	0.0563877	0.0815331	0.168794	0.312446	0.373006	0.0856827	0.160601	0.22099	0.432552	0.463591	0.444331	0.0549917	0.138389	0.193452	0.200366	0.269863	0.0933167	0.117262	0.106162	0.0513896	0.0530258
EUC_TP_162	SW RK1133	34.1385	35.9395	35.9395	52.978	74.7341	95.5762	99.164	1.90814	59.9991	80.3033	97.9535	96.2937	92.7402	7.79385	42.8124	61.3329	68.0164	92.3884	42.9752	49.0746	63.8729	49.8449	54.662	42.123	31.6851	0.0599877	0.051653	0.051653	0.0814082	0.173421	0.305048	0.383984	0.0868323	0.150267	0.202485	0.384247	0.447165	0.432851	0.0558537	0.140841	0.179417	0.177657	0.271978	0.0905939	0.110796	0.0948799	0.0475033	0.0494675
EUC_TP_163	SW RK1134	32.3233	33.726	33.726	49.2254	71.6578	94.0738	99.0077	1.88277	58.7583	77.6233	97.5301	95.8337	92.21	6.60829	43.1064	60.7428	70.9747	95.6161	44.8573	50.1231	65.0712	51.4858	55.0641	43.6498	34.3935	0.0628614	0.0563396	0.0563396	0.0847555	0.163735	0.303204	0.3855	0.0850525	0.16832	0.212326	0.406652	0.491224	0.47858	0.0570323	0.17036	0.202894	0.203406	0.323991	0.0965277	0.132912	0.114975	0.0590487	0.0615775
EUC_TP_164	SW Yngve	17.6356	17.6615	17.6615	34.406	54.5569	90.4771	NA	6.40574	61.7078	80.5403	98.0607	94.7358	90.1067	7.48359	43.3595	59.5173	66.5439	85.3934	40.721	41.388	52.4477	46.3889	47.5033	36.8075	24.834	0.0461736	0.046093	0.046093	0.0606434	0.117569	0.238586	0.308244	0.0855364	0.149544	0.208144	0.444009	0.43943	0.424664	0.0520503	0.122268	0.15213	0.152029	0.216919	0.0825324	0.0871561	0.0770469	0.0451435	0.0439239
EUC_TP_165	SWÅ RK09093	20.0435	21.304	21.304	36.2825	58.9251	90.6904	98.3214	3.09147	55.8936	76.83	97.1187	95.4367	91.5368	7.78148	42.972	60.2661	68.8352	93.1829	42.5122	46.3298	58.9843	48.9221	47.986	39.8363	26.6363	0.0535316	0.0523872	0.0523872	0.069601	0.129825	0.255729	0.33712	0.0847811	0.153569	0.199557	0.386889	0.445695	0.425885	0.0555731	0.116262	0.154453	0.163174	0.23463	0.0889341	0.107473	0.0899924	0.0506767	0.0517848
EUC_TP_166	0780MP2	32.5516	34.1509	34.1509	55.878	79.844	96.1622	99.2453	1.94685	63.9806	86.4267	98.3513	94.4318	90.9141	8.43075	50.7516	69.6741	81.6101	94.1518	37.6815	44.065	61.3481	50.65	53.1337	41.3037	29.0147	0.0683956	0.0624397	0.0624397	0.0917672	0.171529	0.325589	0.414298	0.102372	0.194464	0.259773	0.522185	0.471959	0.444946	0.0557663	0.157102	0.20586	0.217725	0.405009	0.0862261	0.108485	0.0988911	0.0550599	0.0581252
EUC_TP_167	08102MP2	36.0205	36.1351	36.1351	53.5789	75.2181	95.3191	99.0519	6.69862	74.3828	88.1063	98.5121	95.6854	91.8807	11.1929	61.9673	76.2467	85.7396	91.6194	43.1092	52.438	69.2275	56.4736	59.0861	47.435	37.7691	0.0812452	0.0695643	0.0695643	0.116068	0.213885	0.35965	0.430437	0.0991677	0.231349	0.284637	0.52487	0.501041	0.463742	0.0615221	0.19096	0.257805	0.248685	0.416151	0.100883	0.140728	0.121744	0.0661524	0.0704429
EUC_TP_168	08102MP4	33.5848	34.4571	34.4571	56.4047	77.7185	95.3376	99.1668	2.45394	68.0604	85.1236	98.3876	95.8632	92.3325	11.1467	59.4761	76.2098	82.9917	93.7559	40.4573	50.4662	66.4105	50.9099	54.9035	44.4327	31.6339	0.0646621	0.0591365	0.0591365	0.0888269	0.191976	0.354605	0.420911	0.0844607	0.185422	0.252476	0.437146	0.473447	0.457437	0.0561624	0.167667	0.216602	0.214536	0.376603	0.0905779	0.12333	0.0997438	0.0512569	0.0522292
EUC_TP_169	Callisto	39.8914	40.0971	40.0971	57.4922	78.8869	95.6612	99.1563	5.88703	73.0111	87.5237	98.3876	95.6702	91.9731	10.5269	57.9945	77.2308	84.2563	95.6153	41.9171	50.1233	67.5927	51.6779	59.0055	45.329	32.7759	0.0728927	0.0645486	0.0645486	0.11349	0.21921	0.388257	0.449242	0.0953548	0.226704	0.316789	0.555074	0.487418	0.469813	0.055419	0.177266	0.234736	0.246892	0.363488	0.0931507	0.123431	0.105109	0.0554603	0.0579625
EUC_TP_170	Elara	35.1612	35.397	35.397	53.044	76.4051	96.166	99.2107	3.68201	72.8547	88.9405	98.1196	94.4844	91.2535	13.1502	61.8441	74.0532	81.5304	91.1384	44.1853	48.8878	65.5441	55.2617	56.11	44.5212	36.5822	0.0715022	0.0634566	0.0634566	0.114334	0.22381	0.384748	0.457649	0.0874926	0.223673	0.284484	0.541357	0.449829	0.429074	0.0624822	0.188893	0.236708	0.247698	0.397454	0.0986146	0.106503	0.113521	0.0569973	0.0606662
EUC_TP_171	Ganymed	37.1768	37.1797	37.1797	54.7034	76.0083	94.6978	98.9846	9.03062	68.1719	86.0758	97.869	96.2951	92.6102	11.5251	58.2094	70.1197	80.6859	93.8198	43.9708	52.2322	69.2275	60.3132	61.5793	50.3989	41.0044	0.081253	0.0653073	0.0653073	0.133829	0.255739	0.413164	0.446013	0.108601	0.233825	0.308076	0.547257	0.478972	0.474466	0.055888	0.183315	0.235876	0.226031	0.410675	0.0949559	0.138289	0.110863	0.0561408	0.0615369
EUC_TP_172	Hegemon	34.759	35.8219	35.8219	57.3116	79.6497	95.701	99.2417	3.24262	56.3418	76.0136	97.3868	95.8255	92.2422	10.4888	52.9377	68.1097	78.4899	95.0279	40.2693	47.5651	65.8393	54.9377	53.7772	45.6256	35.5807	0.0627582	0.0558533	0.0558533	0.10252	0.203908	0.380794	0.452273	0.0933078	0.167232	0.219732	0.434298	0.506373	0.484852	0.0570896	0.172939	0.212062	0.213921	0.378225	0.0878965	0.110649	0.099562	0.0557297	0.0533678
EUC_TP_173	Helike	36.1354	37.4019	37.4019	54.621	76.0035	95.3063	99.1198	6.34968	66.4532	85.78	98.4357	96.0229	92.0784	9.46432	60.3501	75.9285	82.979	94.7504	42.9452	53.3301	69.5462	55.8603	57.8796	48.3444	36.6334	0.073796	0.062575	0.062575	0.114565	0.217018	0.356059	0.427028	0.0984106	0.178179	0.244115	0.511046	0.475236	0.438506	0.0537519	0.16623	0.224791	0.226491	0.368946	0.0927419	0.127572	0.109439	0.0569699	0.0591532
EUC_TP_174	HŽ 2004 80 - 01	26.6475	29.3394	29.3394	44.1988	65.9797	90.8732	98.8821	5.04669	69.8284	87.5098	98.2804	94.9979	91.1443	11.1075	54.3348	69.5608	78.6056	90.2153	44.1082	49.7802	66.6471	49.374	54.5011	44.2475	31.7295	0.0601213	0.0533076	0.0533076	0.0730103	0.153116	0.289624	0.362817	0.0915509	0.197192	0.260833	0.492815	0.460641	0.443358	0.0567728	0.182753	0.228117	0.241188	0.345676	0.0967558	0.138127	0.10927	0.0561701	0.0600251
EUC_TP_175	JL 2n 07 80 MP 1	31.3774	32.2639	32.2639	50.9426	71.0919	95.3012	99.0694	2.95692	60.6674	81.208	97.9589	95.0728	91.2416	6.68027	41.1536	60.6654	72.1322	92.5046	35.8726	43.3287	56.8767	45.6625	50.2382	37.6172	24.9734	0.0607115	0.0559249	0.0559249	0.0990153	0.188362	0.343962	0.427601	0.0874776	0.187123	0.241459	0.482575	0.466904	0.452154	0.0561767	0.159307	0.202233	0.21532	0.364037	0.0842492	0.106812	0.0940058	0.0473364	0.0468765
EUC_TP_176	Kalyke	43.5886	43.8644	43.8644	61.1393	80.9255	95.6011	99.2419	8.13207	64.6734	82.3917	98.1192	95.1226	91.1549	10.0508	45.6309	63.4464	72.7476	86.2734	35.8256	43.5846	59.4569	52.0579	56.6728	46.0839	33.5823	0.0741035	0.0626891	0.0626891	0.127824	0.253028	0.404442	0.465423	0.0968534	0.218098	0.279613	0.49974	0.460765	0.439387	0.0539776	0.165433	0.222129	0.223398	0.354639	0.0935119	0.122175	0.0962035	0.0530055	0.0558652
EUC_TP_177	TPD-05-11-18002	40.2069	43.4395	43.4395	44.8301	73.6367	94.8074	99.0537	5.51315	53.9851	85.6137	98.1192	94.2526	90.217	8.10297	37.3167	51.4778	75.1867	87.1146	31.7855	37.4263	50.5731	46.6863	47.9857	39.0016	29.6358	0.0699158	0.0611913	0.0611913	0.109536	0.193854	0.328235	0.383368	0.0892441	0.17427	0.227043	0.502689	0.465699	0.440644	0.0510576	0.119299	0.146633	0.155227	0.301034	0.0800923	0.0996225	0.0843014	0.0512249	0.0563499
EUC_TP_178	TPD-05-11-3087	30.0612	30.4588	30.4588	45.7605	68.0818	94.336	98.9131	2.65376	59.756	82.1341	97.8983	95.3867	91.6167	6.57683	41.3141	60.9667	70.8953	93.4069	33.7191	46.0481	57.6913	48.3683	50.3726	38.646	27.718	0.060229	0.0551755	0.0551755	0.0795995	0.167704	0.324693	0.407607	0.0832137	0.176688	0.236979	0.514052	0.453298	0.435275	0.0518788	0.137624	0.193092	0.210044	0.342502	0.0849644	0.108628	0.0917675	0.0505147	0.0513819
EUC_TP_179	TPD-05-11-3088	28.5575	30.1818	30.1818	47.6393	68.3002	94.5661	98.9515	2.71702	54.5924	72.8593	96.2614	95.8146	92.5402	7.70967	48.4825	64.521	72.8273	94.4475	43.4198	51.34	63.6331	52.25	55.1447	44.3038	32.345	0.060434	0.0569507	0.0569507	0.079403	0.163521	0.300478	0.379393	0.0901152	0.15414	0.19047	0.3674	0.451997	0.444668	0.0536386	0.140056	0.18254	0.183866	0.307945	0.0906566	0.113049	0.0979266	0.0516707	0.050969
EUC_TP_180	TPD-05-13-3080	34.1103	33.9349	33.9349	52.121	72.5123	95.1708	99.0464	4.99387	63.22	81.0384	98.3876	95.9821	92.4215	12.7311	57.6506	74.8254	82.3519	93.935	44.9707	52.1136	68.7746	54.3018	61.7404	47.1937	35.4402	0.0668654	0.0582132	0.0582132	0.100898	0.207192	0.365387	0.448498	0.0947245	0.187208	0.245969	0.494004	0.496884	0.472447	0.0579476	0.193072	0.245692	0.244314	0.411215	0.0964906	0.138286	0.110073	0.0559666	0.0612946
EUC_TP_181	TPD-05-13-3085	30.8794	32.4929	32.4929	45.2862	66.1002	94.0695	98.7923	2.80084	58.756	77.0207	98.2214	94.643	90.2149	8.25537	44.1662	63.5163	74.2237	92.2157	33.2137	41.388	54.8905	48.5009	50.3185	36.9817	23.7873	0.0610545	0.054163	0.054163	0.0776456	0.166785	0.329648	0.40479	0.0910525	0.179832	0.223072	0.480123	0.440745	0.457589	0.0543673	0.147958	0.20043	0.210975	0.394764	0.0851673	0.107866	0.095345	0.0499905	0.0518007
EUC_TP_182	TPD-05-13-3091	33.9282	35.2085	35.2085	54.7206	72.3592	92.1586	99.0661	4.68402	65.151	79.7331	97.6854	95.7029	91.9662	10.6371	48.4784	63.0886	71.118	89.0178	37.8088	45.643	57.6483	51.1736	46.0555	35.5369	25.1194	0.0768273	0.0690264	0.0690264	0.124266	0.230605	0.365665	0.408329	0.0981185	0.216253	0.282298	0.525276	0.468167	0.43054	0.0558125	0.171633	0.220537	0.218444	0.353662	0.0936725	0.12642	0.104772	0.0566484	0.0612532
EUC_TP_183	TPD-05-14-1011	36.7661	37.1927	37.1927	58.0808	78.8129	95.621	99.172	2.79822	61.4268	81.4272	98.5964	95.7562	91.5877	7.22153	53.4006	72.9412	82.5718	93.5873	40.1118	51.3396	66.5519	57.1402	62.7861	46.1824	36.8235	0.0659426	0.0560465	0.0560465	0.100645	0.200661	0.354746	0.43458	0.097715	0.171122	0.231236	0.463049	0.472928	0.44934	0.0561212	0.171577	0.23439	0.227033	0.380784	0.0886046	0.119228	0.102228	0.0506704	0.0531203
EUC_TP_184	TPD-05-15-3127	32.6385	33.3082	33.3082	51.5884	75.0081	95.75	99.2087	4.83212	67.1929	84.8951	98.2804	95.4362	91.5041	9.72983	55.7474	72.2421	82.328	90.7706	39.82	49.9173	67.041	55.1337	56.7533	45.7456	35.4402	0.0616997	0.0547261	0.0547261	0.0948855	0.181976	0.33007	0.406079	0.0968094	0.203317	0.25449	0.485681	0.501868	0.467383	0.0567471	0.172788	0.223131	0.223679	0.410461	0.0958882	0.127504	0.10344	0.052498	0.0550553
EUC_TP_185	TPD-05-15-3128	38.5432	38.4332	38.4332	62.2436	82.5342	95.52	99.1673	3.57262	58.0306	77.9774	98.2443	95.802	92.1892	9.2988	54.9849	74.5755	86.0736	96.195	45.7102	56.6933	73.4037	57.1134	61.6599	48.4047	40.0528	0.0705612	0.0642376	0.0642376	0.112958	0.223959	0.370919	0.442081	0.0966721	0.16618	0.21409	0.440129	0.48318	0.46641	0.0591876	0.177078	0.222355	0.223837	0.385871	0.100346	0.138841	0.11348	0.0618076	0.064369
EUC_TP_186	TPD-05-15-3129	36.2407	37.5059	37.5059	57.6922	78.6152	95.8321	99.1186	3.89988	65.0935	81.6351	98.5429	95.9571	92.3468	11.3421	58.7675	74.651	83.5144	94.531	44.387	54.3594	69.1521	56.1802	60.051	46.753	39.2975	0.0737083	0.0630128	0.0630128	0.106036	0.205763	0.363886	0.44196	0.0950519	0.190098	0.243155	0.481844	0.485482	0.453088	0.0593798	0.186889	0.246481	0.260083	0.426654	0.104704	0.139414	0.119104	0.0583101	0.0635167
EUC_TP_187	TPD-05-16-3076	41.1712	42.7155	42.7155	60.5035	78.7264	95.7182	99.1923	7.87177	76.0617	90.7816	98.1906	95.3445	91.4253	11.3412	59.1624	70.6931	80.058	91.3066	42.3896	50.7223	71.67	62.681	66.3252	52.2921	48.2362	0.0788083	0.0685687	0.0685687	0.141951	0.254177	0.39402	0.436947	0.103821	0.245941	0.320449	0.557973	0.500573	0.464068	0.0576858	0.198459	0.246963	0.24177	0.397247	0.101502	0.141322	0.119593	0.063563	0.0706338
EUC_TP_188	TPD-05-16-3146	34.9696	34.3598	34.3598	55.8571	78.7408	95.922	99.1918	2.75142	59.8248	80.133	98.3514	95.813	92.2217	13.0637	63.1655	74.9334	85.3318	92.6691	45.2742	54.9088	69.5425	55.1298	57.5575	48.1142	35.6757	0.0662129	0.0607029	0.0607029	0.103288	0.215936	0.387018	0.467977	0.0925576	0.178166	0.233504	0.477478	0.465797	0.450847	0.057488	0.178956	0.239426	0.242169	0.389721	0.0975751	0.130123	0.109611	0.0616598	0.0626083
EUC_TP_189	TPD-05-16-3177	32.8488	33.8303	33.8303	56.0464	75.8264	94.6042	98.9195	4.84291	61.0488	79.2043	97.5301	95.3284	91.7346	8.39752	48.6772	65.6274	74.9896	91.9768	38.8892	48.2701	63.1802	53.1497	53.8576	41.1896	32.1098	0.0730371	0.0662866	0.0662866	0.12582	0.232394	0.393561	0.450341	0.0991964	0.190236	0.252343	0.467482	0.483377	0.456956	0.055138	0.168115	0.219647	0.221627	0.33686	0.0936645	0.124026	0.106805	0.0556491	0.0600514
EUC_TP_190	KARIM	48.616	49.9152	49.9152	70.2812	81.1283	95.745	99.0144	6.02177	64.5597	83.6964	98.1732	95.2481	91.7518	7.71291	51.8672	69.6327	78.7258	90.6397	35.8973	44.0149	65.4654	53.7897	62.7055	48.7037	41.0543	0.0892472	0.088503	0.088503	0.15713	0.320214	0.471737	0.491077	0.0982473	0.206259	0.288446	0.5526	0.487294	0.463029	0.0578834	0.177528	0.248058	0.2601	0.350826	0.0999086	0.131653	0.122117	0.0648587	0.0720841
EUC_TP_191	MISTRAL	41.6967	42.8198	42.8198	61.7282	78.2749	95.9439	99.152	5.82351	67.5035	85.4676	97.7618	93.9097	90.5982	9.58458	44.1166	58.9907	67.5971	90.2833	34.8224	41.045	60.7966	52.6338	57.0751	45.9497	37.1981	0.0912764	0.0775211	0.0775211	0.150122	0.273613	0.4252	0.491549	0.0990386	0.239095	0.313105	0.564035	0.478342	0.455394	0.0571906	0.18386	0.226365	0.223071	0.357123	0.0962735	0.126462	0.114237	0.0557404	0.0627174
[truncated: 205 more rows]
[truncated: 3 more columns]

## Sheet: 2020_drought
Accession code	Accession name	CC_023	CC_030	CC_077	CC_092	CC_106	CC_118	CC_127	CC_139	CC_155	CC_161	CC_175	CC_189	CC_195	CC_204	CC_212	CC_220	CC_225	CC_245	CC_258	CC_266	CC_288	CC_311	CC_323	CC_329	CC_351	CH_023	CH_030	CH_077	CH_092	CH_106	CH_118	CH_127	CH_139	CH_155	CH_161	CH_175	CH_189	CH_195	CH_204	CH_212	CH_220	CH_225	CH_245	CH_258	CH_266	CH_288	CH_311	CH_323
[truncated: 395 more rows]
[truncated: 3 more columns]

[truncated: 2 more sheets: 2019_Yr, 2020_Yr]
